# Supplementary material for: 2,2-Dimethyl-N-(4-methyl­pyridin-2-yl)propanamide
Source: Acta Crystallogr Sect E Struct Rep Online. 2014 Feb 26;70(Pt 3):o351–2. doi: 10.1107/S1600536814003729 (PMC3998503; doi:10.1107/S1600536814003729)
Supplement: Supplementary file 1 [file e-70-0o351-sup1.cif]

##############################################################################
#                                                                            #
# This CIF contains the data in a paper accepted for publication in          #
# Acta Crystallographica Section E. It conforms to the requirements of       #
# Notes for Authors for Acta Crystallographica Section E, and has been       #
# peer reviewed under the auspices of the IUCr Commission on Journals.       #
#                                                                            #
# Full details of the Crystallographic Information File format               #
# are given in the paper "The Crystallographic Information File (CIF):       #
# a New Standard Archive File for Crystallography" by S. R. Hall, F. H.      #
# Allen and I. D. Brown [Acta Cryst. (1991), A47, 655-685].                  #
#                                                                            #
# The current version of the core CIF dictionary is obtainable from          #
# ftp://ftp.iucr.org/pub/cif_core.dic.                                       #
#                                                                            #
# Software is freely available for graphical display of the structure(s)     #
# in this CIF. For information consult the CIF software page                 #
# http://www.iucr.org/resources/cif/software.                                #
#                                                                            #
# This file may be used for bona fide research purposes within the           #
# scientific community so long as proper attribution is given to the journal # 
# article from which it was obtained.                                        #
#                                                                            #
##############################################################################
data_I
_database_code_depnum_ccdc_archive 'CCDC 987696'
_audit_creation_method     SHELXL-2013
_chemical_name_systematic
;
2,2-Dimethyl-<i>N</i>-(4-methylpyridin-2-yl)propanamide
;
_chemical_name_common     ?
_chemical_formula_moiety     'C11 H16 N2 O'
_chemical_formula_sum     'C11 H16 N2 O'
_chemical_formula_iupac     'C11 H16 N2 O'
_chemical_formula_weight     192.26
_chemical_melting_point     ?
_shelx_space_group_comment
;
The symmetry employed for this shelxl refinement is uniquely defined
by the following loop, which should always be used as a source of
symmetry information in preference to the above space-group names.
They are only intended as comments.
;
_space_group_crystal_system     orthorhombic
_space_group_name_H-M_alt     'P b c a'
_space_group_name_Hall     '-P 2ac 2ab'
loop_
    _space_group_symop_operation_xyz
    'x, y, z'
    '-x+1/2, -y, z+1/2'
    'x+1/2, -y+1/2, -z'
    '-x, y+1/2, -z+1/2'
    '-x, -y, -z'
    'x-1/2, y, -z-1/2'
    '-x-1/2, y-1/2, z'
    'x, -y-1/2, z-1/2'
_cell_length_a     10.7954(3)
_cell_length_b     10.1809(2)
_cell_length_c     20.8390(5)
_cell_angle_alpha     90
_cell_angle_beta     90
_cell_angle_gamma     90
_cell_volume     2290.35(10)
_cell_formula_units_Z     8
_cell_measurement_reflns_used     1808
_cell_measurement_theta_min     4.243
_cell_measurement_theta_max     74.017
_cell_measurement_temperature     296(2)
_exptl_crystal_description     block
_exptl_crystal_colour     colourless
_exptl_crystal_size_max     0.265
_exptl_crystal_size_mid     0.191
_exptl_crystal_size_min     0.136
_exptl_crystal_density_diffrn     1.115
_exptl_crystal_density_meas     ?
_exptl_crystal_density_method     ?
_exptl_crystal_F_000     832
_exptl_absorpt_coefficient_mu     0.576
_exptl_absorpt_correction_type     gaussian
_exptl_absorpt_process_details
;
(CrysAlis PRO; Agilent, 2014)
;
_shelx_estimated_absorpt_T_min     0.862
_shelx_estimated_absorpt_T_max     0.926
_exptl_absorpt_correction_T_min     0.930
_exptl_absorpt_correction_T_max     0.957
_exptl_special_details
;
Absorption correction: CrysAlisPro (Agilent, 2014): Numerical absorption
correction based on Gaussian integration over
a multifaceted crystal model. Empirical absorption
correction using spherical harmonics, implemented
in SCALE3 ABSPACK scaling algorithm.
;
_diffrn_ambient_temperature     296(2)
_diffrn_radiation_type     CuK\a
_diffrn_radiation_wavelength     1.54184
_diffrn_measurement_device_type
                                   'Agilent SuperNova (Dual, Cu at zero, Atlas)'
_diffrn_measurement_method     '\w scans'
_diffrn_detector_area_resol_mean     ?
_diffrn_reflns_number     5219
_diffrn_reflns_av_R_equivalents     0.0172
_diffrn_reflns_theta_min     4.243
_diffrn_reflns_theta_max     74.017
_diffrn_reflns_theta_full     67.684
_diffrn_measured_fraction_theta_max     0.969
_diffrn_measured_fraction_theta_full     0.997
_diffrn_reflns_limit_h_min     -7
_diffrn_reflns_limit_h_max     13
_diffrn_reflns_limit_k_min     -12
_diffrn_reflns_limit_k_max     8
_diffrn_reflns_limit_l_min     -25
_diffrn_reflns_limit_l_max     20
_diffrn_standards_number     0
_diffrn_standards_interval_count     0
_diffrn_standards_interval_time     0
_refine_special_details     ?
_reflns_number_total     2253
_reflns_number_gt     1808
_reflns_threshold_expression     I>2\s(I)
_refine_ls_structure_factor_coef     Fsqd
_refine_ls_matrix_type     full
_refine_ls_R_factor_all     0.0599
_refine_ls_R_factor_gt     0.0460
_refine_ls_wR_factor_gt     0.1445
_refine_ls_wR_factor_ref     0.1539
_refine_ls_goodness_of_fit_ref     1.083
_refine_ls_restrained_S_all     1.083
_refine_ls_number_reflns     2253
_refine_ls_number_parameters     132
_refine_ls_number_restraints     0
_refine_ls_hydrogen_treatment     constr
_refine_ls_weighting_scheme     calc
_refine_ls_weighting_details
              'w=1/[\s^2^(Fo^2^)+(0.0734P)^2^+0.4299P] where P=(Fo^2^+2Fc^2^)/3'
_atom_sites_solution_hydrogens     geom
_atom_sites_solution_primary     ?
_atom_sites_solution_secondary     ?
_refine_ls_shift/su_max     0.000
_refine_ls_shift/su_mean     0.000
_refine_diff_density_max     0.157
_refine_diff_density_min     -0.138
_refine_ls_extinction_method     'SHELXL-2013 (Sheldrick, 2008)'
_refine_ls_extinction_coef     0.0037(5)
_refine_ls_extinction_expression
                                  'Fc^*^=kFc[1+0.001xFc^2^\l^3^/sin(2\q)]^-1/4^'
loop_
    _atom_type_symbol
    _atom_type_description
    _atom_type_scat_dispersion_real
    _atom_type_scat_dispersion_imag
    _atom_type_scat_source
    'C' 'C' 0.0181 0.0091
                         'International Tables Vol C Tables 4.2.6.8 and 6.1.1.4'
    'H' 'H' 0.0000 0.0000
                         'International Tables Vol C Tables 4.2.6.8 and 6.1.1.4'
    'N' 'N' 0.0311 0.0180
                         'International Tables Vol C Tables 4.2.6.8 and 6.1.1.4'
    'O' 'O' 0.0492 0.0322
                         'International Tables Vol C Tables 4.2.6.8 and 6.1.1.4'
_computing_data_collection     'CrysAlis PRO (Agilent, 2014)'
_computing_cell_refinement     'CrysAlis PRO (Agilent, 2014)'
_computing_data_reduction     'CrysAlis PRO (Agilent, 2014)'
_computing_structure_solution     'SHELXS-2013 (Sheldrick, 2008)'
_computing_structure_refinement     'SHELXL-2013 (Sheldrick, 2008)'
_computing_molecular_graphics     'ORTEP-3 for Windows (Farrugia, 2012)'
_computing_publication_material
;
WinGX (Farrugia, 2012) and CHEMDRAW Ultra (CambridgeSoft, 2001)
;
loop_
    _atom_site_type_symbol
    _atom_site_label
    _atom_site_fract_x
    _atom_site_fract_y
    _atom_site_fract_z
    _atom_site_U_iso_or_equiv
    _atom_site_adp_type
    _atom_site_calc_flag
    _atom_site_occupancy
    _atom_site_disorder_assembly
    _atom_site_disorder_group
    C C1 0.90730(14) 0.81479(14) 0.59591(7) 0.0489(4) Uani d 1 . .
    C C2 1.0228(2) 0.6963(2) 0.52600(11) 0.0816(6) Uani d 1 . .
    H H2 1.0345 0.6201 0.5021 0.098 Uiso calc 1 . .
    C C3 1.1102(2) 0.7922(2) 0.52141(11) 0.0792(6) Uani d 1 . .
    H H3 1.1786 0.7811 0.4948 0.095 Uiso calc 1 . .
    C C4 1.09637(16) 0.90571(19) 0.55651(9) 0.0632(5) Uani d 1 . .
    C C5 0.99149(14) 0.91744(16) 0.59451(8) 0.0552(4) Uani d 1 . .
    H H5 0.9779 0.9929 0.6186 0.066 Uiso calc 1 . .
    C C6 1.1912(2) 1.0138(3) 0.55444(12) 0.0922(7) Uani d 1 . .
    H H6A 1.2409 1.0107 0.5926 0.138 Uiso calc 1 . .
    H H6B 1.1499 1.0972 0.5520 0.138 Uiso calc 1 . .
    H H6C 1.2431 1.0025 0.5175 0.138 Uiso calc 1 . .
    C C7 0.74226(15) 0.91931(14) 0.66136(8) 0.0515(4) Uani d 1 . .
    C C8 0.62472(16) 0.88824(16) 0.69967(9) 0.0606(5) Uani d 1 . .
    C C9 0.6598(2) 0.8017(2) 0.75696(11) 0.0851(7) Uani d 1 . .
    H H9A 0.7235 0.8442 0.7815 0.128 Uiso calc 1 . .
    H H9B 0.6895 0.7185 0.7418 0.128 Uiso calc 1 . .
    H H9C 0.5882 0.7883 0.7835 0.128 Uiso calc 1 . .
    C C10 0.5677(2) 1.0158(2) 0.72312(13) 0.0997(9) Uani d 1 . .
    H H10A 0.6251 1.0600 0.7509 0.149 Uiso calc 1 . .
    H H10B 0.4929 0.9970 0.7463 0.149 Uiso calc 1 . .
    H H10C 0.5490 1.0709 0.6870 0.149 Uiso calc 1 . .
    C C11 0.53133(19) 0.8146(3) 0.65810(13) 0.0933(8) Uani d 1 . .
    H H11A 0.4578 0.7976 0.6826 0.140 Uiso calc 1 . .
    H H11B 0.5668 0.7329 0.6442 0.140 Uiso calc 1 . .
    H H11C 0.5107 0.8670 0.6213 0.140 Uiso calc 1 . .
    N N1 0.92138(14) 0.70437(14) 0.56251(8) 0.0654(4) Uani d 1 . .
    N N2 0.79937(12) 0.81473(12) 0.63366(7) 0.0554(4) Uani d 1 . .
    H H2A 0.7654 0.7394 0.6400 0.067 Uiso calc 1 . .
    O O1 0.78283(12) 1.03049(11) 0.65664(7) 0.0699(4) Uani d 1 . .
loop_
    _atom_site_aniso_label
    _atom_site_aniso_U_11
    _atom_site_aniso_U_22
    _atom_site_aniso_U_33
    _atom_site_aniso_U_12
    _atom_site_aniso_U_13
    _atom_site_aniso_U_23
    C1 0.0475(8) 0.0469(8) 0.0523(8) 0.0056(6) 0.0003(6) 0.0012(6)
    C2 0.0788(13) 0.0735(12) 0.0924(14) 0.0131(10) 0.0224(11) -0.0152(11)
    C3 0.0626(11) 0.0889(14) 0.0861(13) 0.0180(10) 0.0226(10) 0.0029(11)
    C4 0.0481(9) 0.0720(11) 0.0694(10) 0.0027(8) 0.0020(7) 0.0171(9)
    C5 0.0518(9) 0.0531(9) 0.0607(9) 0.0001(7) 0.0028(7) 0.0032(7)
    C6 0.0587(11) 0.1052(17) 0.1126(18) -0.0166(11) 0.0083(11) 0.0244(15)
    C7 0.0533(8) 0.0390(7) 0.0622(8) 0.0022(6) 0.0061(7) -0.0009(6)
    C8 0.0592(10) 0.0478(8) 0.0749(10) 0.0016(7) 0.0190(8) -0.0021(7)
    C9 0.0969(16) 0.0788(13) 0.0798(13) 0.0035(12) 0.0275(12) 0.0104(10)
    C10 0.1026(17) 0.0605(12) 0.136(2) 0.0135(11) 0.0640(16) -0.0025(12)
    C11 0.0548(11) 0.1121(19) 0.1129(18) -0.0056(11) 0.0126(12) -0.0159(15)
    N1 0.0646(9) 0.0546(8) 0.0770(9) 0.0056(7) 0.0107(7) -0.0124(7)
    N2 0.0551(8) 0.0401(7) 0.0711(8) -0.0038(5) 0.0153(6) -0.0040(6)
    O1 0.0673(8) 0.0389(6) 0.1034(10) -0.0010(5) 0.0213(7) -0.0030(6)
_geom_special_details
;
All e.s.d.'s (except the e.s.d. in the dihedral angle between two l.s. planes)
are estimated using the full covariance matrix. The cell e.s.d.'s are taken
into account individually in the estimation of e.s.d.'s in distances, angles
and torsion angles; correlations between e.s.d.'s in cell parameters are only
used when they are defined by crystal symmetry. An approximate (isotropic)
treatment of cell e.s.d.'s is used for estimating e.s.d.'s involving l.s.
planes.
;
loop_
    _geom_bond_atom_site_label_1
    _geom_bond_atom_site_label_2
    _geom_bond_site_symmetry_2
    _geom_bond_distance
    _geom_bond_publ_flag
    C1 N1 . 1.3310(19) ?
    C1 C5 . 1.385(2) ?
    C1 N2 . 1.406(2) ?
    C2 N1 . 1.336(3) ?
    C2 C3 . 1.361(3) ?
    C2 H2 . 0.9300 ?
    C3 C4 . 1.376(3) ?
    C3 H3 . 0.9300 ?
    C4 C5 . 1.387(2) ?
    C4 C6 . 1.503(3) ?
    C5 H5 . 0.9300 ?
    C6 H6A . 0.9600 ?
    C6 H6B . 0.9600 ?
    C6 H6C . 0.9600 ?
    C7 O1 . 1.2177(18) ?
    C7 N2 . 1.3590(19) ?
    C7 C8 . 1.532(2) ?
    C8 C10 . 1.518(2) ?
    C8 C11 . 1.526(3) ?
    C8 C9 . 1.531(3) ?
    C9 H9A . 0.9600 ?
    C9 H9B . 0.9600 ?
    C9 H9C . 0.9600 ?
    C10 H10A . 0.9600 ?
    C10 H10B . 0.9600 ?
    C10 H10C . 0.9600 ?
    C11 H11A . 0.9600 ?
    C11 H11B . 0.9600 ?
    C11 H11C . 0.9600 ?
    N2 H2A . 0.8600 ?
loop_
    _geom_angle_atom_site_label_1
    _geom_angle_atom_site_label_2
    _geom_angle_atom_site_label_3
    _geom_angle_site_symmetry_1
    _geom_angle_site_symmetry_3
    _geom_angle
    _geom_angle_publ_flag
    N1 C1 C5 . . 123.45(15) ?
    N1 C1 N2 . . 112.76(13) ?
    C5 C1 N2 . . 123.78(14) ?
    N1 C2 C3 . . 124.35(19) ?
    N1 C2 H2 . . 117.8 ?
    C3 C2 H2 . . 117.8 ?
    C2 C3 C4 . . 119.33(18) ?
    C2 C3 H3 . . 120.3 ?
    C4 C3 H3 . . 120.3 ?
    C3 C4 C5 . . 117.68(17) ?
    C3 C4 C6 . . 121.72(19) ?
    C5 C4 C6 . . 120.60(19) ?
    C1 C5 C4 . . 118.87(16) ?
    C1 C5 H5 . . 120.6 ?
    C4 C5 H5 . . 120.6 ?
    C4 C6 H6A . . 109.5 ?
    C4 C6 H6B . . 109.5 ?
    H6A C6 H6B . . 109.5 ?
    C4 C6 H6C . . 109.5 ?
    H6A C6 H6C . . 109.5 ?
    H6B C6 H6C . . 109.5 ?
    O1 C7 N2 . . 122.06(15) ?
    O1 C7 C8 . . 122.14(14) ?
    N2 C7 C8 . . 115.80(13) ?
    C10 C8 C11 . . 109.58(19) ?
    C10 C8 C9 . . 109.95(18) ?
    C11 C8 C9 . . 108.85(18) ?
    C10 C8 C7 . . 109.09(14) ?
    C11 C8 C7 . . 110.66(15) ?
    C9 C8 C7 . . 108.69(15) ?
    C8 C9 H9A . . 109.5 ?
    C8 C9 H9B . . 109.5 ?
    H9A C9 H9B . . 109.5 ?
    C8 C9 H9C . . 109.5 ?
    H9A C9 H9C . . 109.5 ?
    H9B C9 H9C . . 109.5 ?
    C8 C10 H10A . . 109.5 ?
    C8 C10 H10B . . 109.5 ?
    H10A C10 H10B . . 109.5 ?
    C8 C10 H10C . . 109.5 ?
    H10A C10 H10C . . 109.5 ?
    H10B C10 H10C . . 109.5 ?
    C8 C11 H11A . . 109.5 ?
    C8 C11 H11B . . 109.5 ?
    H11A C11 H11B . . 109.5 ?
    C8 C11 H11C . . 109.5 ?
    H11A C11 H11C . . 109.5 ?
    H11B C11 H11C . . 109.5 ?
    C1 N1 C2 . . 116.32(16) ?
    C7 N2 C1 . . 127.83(13) ?
    C7 N2 H2A . . 116.1 ?
    C1 N2 H2A . . 116.1 ?
loop_
    _geom_hbond_atom_site_label_D
    _geom_hbond_atom_site_label_H
    _geom_hbond_atom_site_label_A
    _geom_hbond_site_symmetry_A
    _geom_hbond_distance_DH
    _geom_hbond_distance_HA
    _geom_hbond_distance_DA
    _geom_hbond_angle_DHA
    N2 H2A O1 7_755 0.86 2.22 3.0644(17) 168
    C5 H5 O1 . 0.93 2.28 2.842(2) 118
_shelx_hkl_checksum     28785
_shelx_hkl_file
;
   0   0   2 17317.7 200.512   1
   0   0   3 23.7959 21.1312   1
   0   0   4 26180.6 341.990   1
   0   0   5 103.219 40.1734   1
   0   0   6 178.888 43.1484   1
   0   0   7 2.17502 33.0562   1
   0   0   8 3775.94 180.282   1
   0   0  -9 2160.67 239.519   3
   0   0   9 2.60600 32.1694   1
   0   0 -10 232145. 2499.42   3
   0   0 -11 65.3556 66.4474   3
   0   0 -12 21970.8 869.599   3
   0   0 -13-55.7522 89.3571   3
   0   0 -14 2310.95 310.907   3
   0   0 -15-18.5086 99.3514   3
   0   0 -15-34.7020 54.6162   6
   0   0 -16 13501.0 430.520   6
   0   0 -16 12663.7 800.558   3
   0   0 -17 526.871 174.310   3
   0   0 -17 18.3588 60.9037   6
   0   0 -18 63.2322 66.1774   6
   0   0 -19 30.7431 70.1418   6
   0   0 -20 11149.2 425.424   6
   0   0 -21-58.8495 76.4391   6
   0   0 -22 1111.53 137.839   6
   0   0 -23 24.8693 63.4451   6
   0   0 -24 618.688 91.0026   6
   0   0 -25-8.76592 41.1630   6
   1   0   0 15.9419 17.9008   1
   1   0  -1 71.9323 22.7610   1
   1   0  -1 5.23327 13.8854   2
   1   0   1 14.7106 26.7945   1
   1   0   2 864187. 2355.89   1
   1   0   3 31.4044 42.7201   1
   1   0  -3 26.8829 28.3752   3
   1   0   4 984318. 2933.66   1
   1   0  -4 999999. 2674.28   3
   1   0  -5 12.0988 50.5448   3
   1   0   5 1.61281 48.4728   1
  -1   0   6 542365. 1313.14   1
   1   0  -6 546138. 2559.43   3
   1   0   6 543743. 2450.90   1
   1   0   7 29.7562 50.1670   1
  -1   0   7 23.1301 14.1396   1
   1   0  -8 43127.4 861.094   3
   1   0   8 44841.2 766.300   1
   1   0  -9 12.9508 59.9887   3
   1   0   9-181.870 67.8677   1
   1   0 -10 22549.9 732.865   3
   1   0  10 24521.9 612.343   1
   1   0 -11 33.4385 58.5470   3
  -1   0 -11 620.217 161.082   3
   1   0 -12 14652.2 668.428   3
  -1   0 -12 14621.2 754.372   3
   1   0 -13-52.0712 68.1734   3
  -1   0 -13 4.90038 110.228   3
  -1   0 -14 6837.59 570.007   3
   1   0 -14 7320.77 529.216   3
  -1   0 -15-35.7633 59.6281   6
  -1   0 -15 2.39243 67.6053   3
   1   0 -15 14.2345 52.6360   6
   1   0 -16 5511.63 275.636   6
  -1   0 -16 4829.40 511.564   3
  -1   0 -16 5814.96 286.714   6
   1   0 -17 33.9594 60.1851   6
  -1   0 -17 33.7466 72.2448   6
   1   0 -18 8833.11 367.716   6
  -1   0 -18 9093.49 377.636   6
  -1   0 -19-43.3713 70.2907   6
   1   0 -19-41.6506 68.7593   6
  -1   0 -20 381.970 106.148   6
   1   0 -20 406.205 101.868   6
   1   0 -21-72.0967 80.4948   6
  -1   0 -21-32.9225 77.6861   6
   1   0 -22 427.406 100.904   6
  -1   0 -22 465.024 107.358   6
   1   0 -23 51.5905 56.9754   6
  -1   0 -23 3.86654 64.3075   6
   1   0 -24-69.5705 54.0551   6
  -1   0 -24-52.6524 57.0321   6
   1   0 -25 44.4794 39.3469   6
   2   0   0 65915.5 767.262   1
   2   0   1 1.62302 43.5572   1
   2   0  -1 14.5073 38.1051   1
   2   0  -2 277922. 1319.36   2
   2   0  -2 275544. 1434.22   1
   2   0  -3 148.441 26.1305   3
   2   0   3-88.1084 69.7558   1
   2   0  -4 130066. 818.911   3
   2   0   4 129066. 1305.73   1
   2   0   5-19.4690 62.0652   1
   2   0  -5 40.1598 29.2570   3
   2   0   6 217241. 1840.22   1
   2   0  -6 219174. 1448.05   3
   2   0   7-23.4758 66.0779   1
   2   0  -7 19.9944 47.5505   3
   2   0  -8 28414.6 645.587   3
   2   0   8 27086.3 705.543   1
   2   0   9 19.2429 65.2175   1
   2   0  -9 46.8472 75.4703   3
   2   0  10 209933. 2095.57   1
   2   0 -10 206016. 2045.67   3
   2   0 -11 7.76763 62.3838   3
   2   0  11 82.1222 64.4383   1
  -2   0 -12 190.063 128.359   3
   2   0 -12-15.7050 76.0731   3
  -2   0 -13-45.5446 105.454   3
  -2   0 -14 7046.11 600.053   3
   2   0 -15 15.0049 45.9069   6
  -2   0 -15-43.6454 56.4845   6
  -2   0 -15 48.2503 103.342   3
  -2   0 -16 4022.97 240.046   6
   2   0 -16 3729.91 227.417   6
   2   0 -17-16.1553 61.3588   6
  -2   0 -17 29.0446 67.7314   6
   2   0 -18 315.132 90.7811   6
  -2   0 -18 324.427 96.7942   6
   2   0 -19-64.9999 68.2612   6
  -2   0 -19 80.2739 79.8252   6
   2   0 -20-16.9027 66.6194   6
  -2   0 -20 62.1393 70.0872   6
   2   0 -21 9.26541 66.7211   6
  -2   0 -21-64.1618 83.2671   6
  -2   0 -22 412.829 94.6017   6
   2   0 -22 368.599 86.9361   6
   2   0 -23 21.9674 50.3612   6
  -2   0 -23-34.5662 60.2066   6
   2   0 -24 2236.92 140.045   6
  -2   0 -24 2121.10 146.104   6
   3   0   0 22.4634 55.9988   1
   3   0  -1 17.1433 50.9842   1
   3   0   1-3.76337 65.6908   1
   3   0   2 632.925 114.932   1
   3   0  -2 604.551 98.0916   1
   3   0  -2 530.358 73.5728   2
   3   0   3 6.81192 67.0793   1
   3   0   4 51502.1 979.843   1
   3   0   5 82.0172 86.1021   1
   3   0   6 78222.5 1293.29   1
   3   0  -6 78010.6 708.774   3
   3   0   7-12.6336 89.4616   1
   3   0  -7 249.355 49.9848   3
   3   0   8 634385. 3875.55   1
   3   0  -8 632125. 2639.59   3
   3   0   9 29.8327 83.0401   1
   3   0  10 21887.1 769.947   1
   3   0  11 66.4632 69.9593   1
  -3   0 -12 3184.66 394.828   3
   3   0  12 3694.67 338.324   1
  -3   0 -13-125.015 117.806   3
  -3   0 -14 3433.41 447.475   3
  -3   0 -14 3882.16 223.514   6
   3   0 -14 3892.95 213.194   6
  -3   0 -15 12.9683 48.5847   6
   3   0 -15 9.68024 50.9283   6
  -3   0 -16 797.961 235.213   3
  -3   0 -16 826.768 120.719   6
   3   0 -16 787.556 117.268   6
   3   0 -17 68.2694 66.1738   6
  -3   0 -17 88.9739 71.1591   6
  -3   0 -18 1187.61 144.280   6
   3   0 -18 893.572 123.238   6
   3   0 -19 30.0140 60.7858   6
  -3   0 -19-24.4702 63.5463   6
   3   0 -20 1758.14 158.914   6
  -3   0 -20 1788.76 171.846   6
  -3   0 -21-12.0639 64.2043   6
   3   0 -21-73.3573 62.2668   6
  -3   0 -22 1203.60 129.331   6
   3   0 -22 1411.61 129.583   6
   3   0 -23 14.5790 39.4253   6
  -3   0 -23 21.5158 49.6228   6
   3   0 -24 168.863 46.5575   6
   3   0 -25 22.1956 27.8012   7
   4   0   0 54504.8 1026.94   1
   4   0   1 6.58502 72.3624   1
   4   0  -1 114.178 86.8236   1
   4   0  -1 13.9088 39.0104   2
   4   0   2 6835.56 385.425   1
   4   0  -2 6393.77 273.184   2
   4   0  -2 7458.96 369.376   1
   4   0   3 58.0786 91.3909   1
   4   0   4 501667. 3446.72   1
   4   0   5 73.7865 125.252   1
   4   0   6 256965. 2624.79   1
   4   0   7 5.29267 99.1455   1
   4   0   8 45992.0 1183.43   1
   4   0   9 14.2210 69.6601   1
   4   0  10 11362.2 618.484   1
   4   0  11 94.8629 82.7216   1
   4   0  12 25460.2 987.599   1
  -4   0 -12 23716.0 1113.17   3
  -4   0 -13-10.8172 50.3305   6
   4   0  13 330.626 122.385   1
  -4   0 -13 176.656 170.926   3
  -4   0 -14 1495.53 308.541   3
  -4   0 -14 1132.63 128.703   6
  -4   0 -15 58.9340 53.1244   6
   4   0 -15 24.9582 58.7616   6
  -4   0 -16 26338.5 602.704   6
  -4   0 -16 27592.3 1361.32   3
   4   0 -16 25875.0 563.790   6
   4   0 -17 15.1262 54.1343   6
  -4   0 -17 67.2403 70.7560   6
  -4   0 -18 1119.14 138.777   6
   4   0 -18 929.997 121.600   6
   4   0 -19-22.3235 48.1471   6
  -4   0 -19 18.6582 58.5457   6
  -4   0 -20 1388.07 142.156   6
   4   0 -20 1423.86 134.488   6
   4   0 -21-83.2219 52.1958   6
  -4   0 -21-34.6496 53.4183   6
   4   0 -23 7.91845 44.1527   7
   4   0 -24 535.515 65.9267   7
   5   0   0 11.0047 82.8448   1
   5   0   1 174.783 123.813   1
   5   0  -1-13.6112 85.1340   1
   5   0   2 290428. 2830.12   1
   5   0  -2 294684. 1989.71   2
   5   0   3-4.69798 105.478   1
   5   0   4 7679.51 484.706   1
   5   0   5 33.4688 109.605   1
   5   0   6 16490.1 749.849   1
   5   0   7-33.7595 78.1049   1
   5   0   8 17248.8 801.802   1
   5   0   9-7.35556 81.6376   1
   5   0  10 10430.7 662.698   1
  -5   0 -11 149.557 110.221   3
   5   0  11 22.0406 89.8003   1
  -5   0 -12 32278.4 1337.43   3
   5   0  12 32864.6 1228.22   1
  -5   0 -13 256.745 154.089   3
   5   0  13 27.1377 61.0760   1
  -5   0 -14 18747.2 478.858   6
  -5   0 -14 19065.9 1096.80   3
  -5   0 -15-218.934 146.778   3
  -5   0 -15-180.427 67.2215   6
  -5   0 -16 5529.28 272.362   6
  -5   0 -17 10.0543 52.5179   6
  -5   0 -18 159.509 67.8189   6
  -5   0 -19 81.5230 57.8345   6
   5   0 -20 830.374 110.594   7
   5   0 -21-27.1278 59.8618   7
   5   0 -22-24.3761 47.8815   7
   5   0 -23 26.0665 39.8729   7
   6   0   0 62969.6 1449.85   1
   6   0  -1-197.550 107.794   1
   6   0   1 43.0550 96.5817   1
   6   0   2 7163.64 513.679   1
   6   0   3 104.850 104.006   1
   6   0   4 9278.03 606.230   1
   6   0   5 124.961 101.797   1
   6   0   6 450.288 178.576   1
   6   0   7 76.5844 97.5249   1
   6   0   8 45047.9 1447.43   1
   6   0   9-19.5065 95.1801   1
   6   0  -9-59.7978 63.2376   7
  -6   0  -9 32.7487 87.9066   3
   6   0  10 3791.63 433.970   1
   6   0 -10 3824.74 222.981   7
  -6   0 -10 3486.79 436.059   3
  -6   0 -11 108.072 79.6072   3
   6   0 -11 12.1497 58.1683   7
   6   0  11 247.112 146.761   1
   6   0 -12 407.919 87.4391   7
  -6   0 -12 494.056 188.460   3
   6   0  12 490.461 187.429   1
   6   0 -13 2.07511 64.7394   7
   6   0  13 308.072 149.152   1
   6   0 -14 4808.24 271.078   7
   6   0 -15-65.2631 74.9894   7
   6   0 -16 115.637 76.8862   7
   6   0 -17 11.0409 69.2054   7
   6   0 -18 8971.11 346.532   7
   6   0 -19-13.3622 65.0312   7
   6   0 -20-18.0549 52.7722   7
   6   0 -21-17.6644 46.7481   7
   6   0 -22 141.762 47.6800   7
   7   0   1-129.283 110.441   1
   7   0   2 561.535 182.974   1
   7   0   3 16.3106 89.8166   1
   7   0   4 421.258 175.765   1
   7   0   5-28.2087 92.7510   1
   7   0   6 7144.59 612.829   1
   7   0  -6 6015.86 273.570   7
   7   0  -7 18.8808 40.9939   8
   7   0   7 154.329 119.920   1
  -7   0  -7 141.969 101.555   3
   7   0  -7 248.493 76.6706   7
   7   0   8 5420.41 567.269   1
   7   0  -8 5190.46 263.145   7
  -7   0  -8 4880.53 481.644   3
  -7   0  -9-60.5255 105.795   3
   7   0  -9 4.90673 59.9345   7
   7   0   9 40.3792 176.626   1
   7   0 -10 1423.12 148.418   7
  -7   0 -10 1489.28 288.100   3
   7   0 -11-18.3928 61.2944   7
   7   0  11-149.234 109.081   1
   7   0 -12 153.310 84.3786   7
   7   0 -13-10.3797 71.4750   7
   7   0  14 503.865 99.5717   5
   7   0 -14 677.844 114.968   7
   7   0 -15 26.2422 74.2058   7
   7   0 -16 3763.98 233.341   7
   7   0 -17-114.325 75.1906   7
   7   0 -18 533.896 101.912   7
   7   0 -19 19.1435 53.0512   7
   7   0 -20 763.613 91.5736   7
   7   0 -21-3.45953 33.7719   7
   8   0   0 1185.05 126.338   8
   8   0  -1-56.4520 53.0465   8
   8   0  -2 44.0538 48.1841   8
   8   0  -3 2611.73 191.346   7
   8   0  -3-5.83233 55.1890   8
   8   0  -4 71.4850 52.1504   8
   8   0  -4 780.903 128.730   7
   8   0  -5-33.4214 61.6622   7
   8   0  -5-49.0255 52.7928   8
   8   0  -6 7965.10 330.792   8
   8   0  -6 7781.04 325.704   7
   8   0  -7 87.0823 64.2706   7
   8   0  -8 700.869 118.323   7
   8   0  -9-15.3635 61.1643   7
   8   0 -10 13126.7 436.493   7
   8   0 -11 62.0326 74.5847   7
   8   0 -12 2913.01 215.963   7
   8   0 -13-4.53082 65.8861   7
   8   0  13-56.2767 59.5726   5
   8   0 -14 4000.96 239.394   7
   8   0  14 3788.95 228.021   5
   8   0 -15-40.6448 75.9241   7
   8   0  15-12.1180 50.7812   5
   8   0 -16 4420.12 237.609   7
   8   0 -17 26.2637 53.8817   7
   8   0 -18 1595.48 133.398   7
   8   0 -19 18.7360 40.6050   7
   8   0 -20 712.584 69.8297   7
   9   0   0 16.9180 54.4012   8
   9   0  -1 6.30976 57.4107   8
   9   0  -2 363.520 79.7079   8
   9   0  -3-18.4172 53.7936   8
   9   0  -4 6260.56 290.219   8
   9   0  -5 4848.14 263.402   7
   9   0  -5-34.5605 59.4570   8
   9   0  -6 5100.97 251.042   7
   9   0  -7 1609.38 165.323   7
   9   0  -8 1944.00 178.479   7
   9   0  -9 23.4713 73.4720   7
   9   0 -10 5149.74 268.701   7
   9   0  11-56.9549 71.5058   5
   9   0 -11 8.44124 67.2744   7
   9   0 -12 707.037 110.529   7
   9   0  12 699.914 113.262   5
   9   0 -13-88.9616 70.5102   7
   9   0  13 13.2701 55.5461   5
   9   0 -14 208.639 71.8857   7
   9   0  14 160.445 63.4711   5
   9   0 -15 6.70122 51.4184   7
   9   0  15-38.9508 48.0929   5
   9   0 -16 131.525 57.6019   7
   9   0 -17 409.402 71.0855   7
   9   0 -18 2499.79 122.236   7
  10   0   0 37868.9 737.846   5
  10   0  -1 9.67497 59.9051   5
  10   0   1 52.3659 72.9021   5
  10   0  -2 26438.3 582.907   5
  10   0  -2 27093.3 575.383   8
  10   0  -3-41.9180 57.0209   8
  10   0   7 60.3605 76.6677   5
  10   0   8-24.1592 73.7439   5
  10   0   9-2.42790 67.6192   5
  10   0 -10 10032.0 311.446   7
  10   0  10 280.181 88.1676   5
  10   0 -11 7950.19 278.496   7
  10   0  11 41.1977 68.3041   5
  10   0  12 86.7140 60.6782   5
  10   0 -12 7434.77 254.408   7
  10   0 -13 6768.45 229.337   7
  10   0  13 27.2976 45.5880   5
  10   0  14-14.9831 42.3519   5
  10   0 -14 7026.60 220.370   7
  10   0  15 8.18388 34.4254   5
  11   0   0 41.1042 57.0387   5
  11   0  -1-0.55533 54.5649   5
  11   0   1 22.5561 59.9386   5
  11   0   2 1300.35 144.716   5
  11   0   3 4.84967 69.4253   5
  11   0   4 9538.24 367.408   5
  11   0   5 13.6148 65.9819   5
  11   0   6 11271.9 395.883   5
  11   0   7 0.31093 61.4155   5
  11   0   8 1107.30 131.554   5
  11   0   9-44.3935 59.0225   5
  11   0  10 71.9204 51.8696   5
  11   0  11-32.4858 51.8396   5
  11   0  12 48.8613 46.6148   5
  11   0  13-29.1412 37.2805   5
  12   0   0 172.361 47.8981   5
  12   0   1-80.4160 46.4640   5
  12   0   2 1748.14 137.413   5
  12   0   3 26.7897 47.0403   5
  12   0   4 38.0276 44.5723   5
  12   0   5-20.9465 56.2882   5
  12   0   6 8313.77 287.439   5
  12   0   7-13.0559 47.1077   5
  12   0   8-45.7703 50.0383   5
  12   0   9-9.47095 44.1813   5
  12   0  10-21.5458 39.2503   5
  12   0  11-21.8370 30.6139   5
   0  -1   0-4.09042 23.3319   3
   0   1  -1-2.40891 24.3269   2
   0  -1  -1 61.7664 32.5536   3
   0  -1  -2-10.6822 38.6575   3
   0  -1  -3 41.6449 44.9472   3
   0  -1  -4-69.0096 64.0632   3
   0  -1  -5 31.9708 61.0921   3
   0  -1  -6 1613.61 169.286   3
   0  -1  -7-9.31139 71.7346   3
   0  -1  -8-134.012 87.6292   3
   0  -1   8-20.1874 38.1458   1
   0  -1  -9-18.7242 87.9038   3
   0  -1   9 80.1378 48.5086   1
   0  -1  10 91.7062 53.1374   1
   0  -1 -10 4.64844 86.2421   3
   0  -1 -11-33.6171 80.7924   3
   0  -1 -12-10.9714 70.2394   3
   0  -1 -13 127.808 108.555   3
   0   1 -13 139.747 101.888   3
   0  -1 -14 225.774 128.755   3
   0   1 -14 45.9703 73.2549   3
   0   1 -15 46.4692 57.7396   6
   0   1 -15-6.45129 73.8838   3
   0  -1 -15 58.7524 55.5192   6
   0  -1 -16 75.0908 112.824   3
   0  -1 -16-1.57010 51.7646   6
   0   1 -16-155.048 125.379   3
   0   1 -16 15.8642 47.7814   6
   0   1 -17 47.8232 71.9685   6
   0  -1 -17 57.5208 57.0919   6
   0  -1 -18-5.59601 67.9519   6
   0   1 -18 15.4691 73.3664   6
   0  -1 -19 10.6906 78.1797   6
   0   1 -19-21.7016 82.0756   6
   0  -1 -20 10.6411 79.3290   6
   0   1 -20 15.0777 76.8356   6
   0  -1 -21 35.9047 74.1288   6
   0   1 -21 20.9147 71.4597   6
   0   1 -22-1.90059 70.0769   6
   0  -1 -22-54.6356 77.5988   6
   0  -1 -23 14.7615 61.7780   6
   0   1 -23 23.3916 63.3024   6
   0  -1 -24-4.30990 52.3775   6
   0   1 -24-44.4816 55.8794   6
   0  -1 -25 0.52255 40.5180   6
  -1  -1   0 136.949 33.1025   3
  -1  -1  -1 143799. 952.983   3
   1   1  -1 145879. 1054.89   2
   1  -1  -1 146371. 978.975   3
  -1  -1  -2 238579. 1410.17   3
   1   1  -2 238534. 1439.39   2
   1  -1  -2 240179. 1313.82   3
   1  -1  -3 76887.1 449.201   1
   1  -1  -3 78036.4 824.404   3
  -1  -1  -3 78937.8 915.479   3
  -1  -1  -4 966513. 3557.85   3
   1   1   4 974229. 3002.60   1
  -1  -1  -5 435580. 2624.71   3
   1  -1  -5 441020. 2317.65   3
   1  -1   5 436761. 2326.67   1
   1   1   5 443237. 2099.13   1
  -1  -1  -6 142962. 1625.51   3
   1  -1   6 143927. 1398.05   1
   1   1   6 139753. 1241.45   1
   1  -1  -7 178.349 79.9991   3
   1  -1   7 224.703 73.1356   1
   1   1   7 32.9705 43.8528   1
  -1  -1  -8 10664.6 511.793   3
   1  -1  -8 9893.05 448.389   3
   1  -1   8 10808.0 421.674   1
   1   1   8 10304.7 361.167   1
  -1  -1  -9 5440.82 389.802   3
   1  -1   9 5800.63 325.938   1
   1   1   9 5825.18 280.476   1
  -1  -1   9 5883.05 255.834   1
   1  -1  -9 5585.83 366.232   3
   1  -1  10 23687.0 677.782   1
  -1  -1 -10 23706.6 862.483   3
   1  -1 -10 22425.7 766.991   3
  -1  -1 -11 6783.91 497.517   3
   1   1 -11 6600.85 419.710   3
   1  -1  11 6910.50 374.358   1
   1  -1 -11 7066.09 462.508   3
   1  -1 -12 4527.26 394.892   3
   1   1 -12 4476.64 366.566   3
  -1  -1 -12 4104.21 412.355   3
  -1  -1 -13-69.5301 102.675   3
   1   1 -13 102.386 75.5356   3
   1  -1 -13 108.601 91.7683   3
   1   1 -14 7371.03 519.323   3
  -1  -1 -14 6592.39 571.056   3
  -1   1 -14 6774.14 562.762   3
   1  -1 -14 6239.21 504.938   3
   1   1 -15 4616.61 247.713   6
   1  -1 -15 4829.47 251.458   6
   1  -1 -15 4922.54 459.672   3
  -1  -1 -15 4582.08 243.747   6
  -1   1 -15 4937.99 259.431   6
  -1  -1 -15 3953.45 468.481   3
  -1   1 -15 4443.76 477.791   3
   1   1 -16 37.3255 57.3496   6
  -1  -1 -16 173.902 69.8706   6
  -1   1 -16 288.238 82.2699   6
  -1  -1 -16 329.998 150.826   3
   1  -1 -16 318.741 148.235   3
  -1   1 -16-70.4803 81.0595   3
   1  -1 -16 152.262 70.8179   6
   1  -1 -17-11.9315 64.9628   6
  -1  -1 -17-27.5296 64.4298   6
   1   1 -17-55.1136 65.8739   6
  -1   1 -17-43.1959 65.9246   6
  -1  -1 -17 115.789 101.550   3
  -1   1 -18 1007.03 140.524   6
   1   1 -18 1035.52 139.774   6
   1  -1 -18 1056.77 141.325   6
  -1  -1 -18 916.034 134.068   6
  -1   1 -19 956.988 142.973   6
   1   1 -19 847.648 130.367   6
   1  -1 -19 1137.80 147.411   6
  -1  -1 -19 1048.23 142.420   6
   1  -1 -20 145.356 88.0281   6
   1   1 -20 105.669 78.5449   6
  -1  -1 -20 45.1513 68.7196   6
  -1   1 -20 117.823 86.7685   6
   1  -1 -21 2834.34 209.924   6
   1   1 -21 3083.43 217.704   6
  -1  -1 -21 2856.21 214.857   6
  -1   1 -21 3003.70 225.617   6
   1   1 -22 2321.29 182.915   6
   1  -1 -22 2097.42 174.677   6
  -1   1 -22 2213.01 190.024   6
  -1  -1 -22 2235.08 185.305   6
   1  -1 -23 393.673 87.3138   6
  -1   1 -23 407.490 93.6140   6
  -1  -1 -23 464.155 93.3876   6
   1   1 -23 374.586 78.9965   6
  -1  -1 -24 1934.50 144.741   6
   1   1 -24 2069.93 143.308   6
   1  -1 -24 1998.97 142.780   6
   1  -1 -25 642.999 73.4613   6
  -1  -1 -25 624.826 74.7657   6
   2  -1   0 130421. 1121.82   1
  -2  -1   0 134668. 855.355   3
  -2  -1   1 258780. 896.579   3
   2   1   1 259130. 1743.88   1
   2  -1   1 255548. 1649.02   1
  -2  -1  -1 255644. 1427.84   3
   2  -1  -1 253111. 1473.29   1
   2   1   2 73392.6 958.124   1
  -2  -1  -2 73187.2 868.447   3
   2   1  -2 70952.1 901.861   2
   2  -1  -2 72467.4 738.509   1
   2  -1   2 74294.0 937.131   1
   2  -1  -3 20414.8 352.132   1
   2   1  -3 20683.1 504.690   2
   2  -1  -3 20162.8 424.399   3
  -2  -1  -3 21672.5 534.732   3
   2   1   3 21056.6 534.398   1
   2  -1   3 20734.1 523.969   1
   2  -1  -4 550667. 1521.64   1
   2  -1   4 554625. 2810.06   1
   2  -1  -4 553489. 2311.93   3
   2  -1   5 480158. 2778.22   1
  -2  -1  -5 482067. 3004.52   3
   2  -1  -5 481159. 2358.66   3
   2   1   5 483091. 2686.89   1
   2  -1   6 123731. 1472.26   1
   2   1   6 121499. 1393.16   1
  -2  -1  -7 50617.7 1106.61   3
   2   1   7 49769.3 935.771   1
   2   1  -7 49886.2 734.858   3
   2  -1  -7 46820.8 864.231   3
   2  -1   7 50434.6 986.992   1
   2   1   8 13824.1 509.352   1
   2  -1   8 13727.0 537.367   1
   2  -1  -8 13324.5 492.190   3
  -2  -1  -8 13315.5 612.223   3
   2  -1  -9 3478.89 273.757   3
   2   1  -9 3317.94 233.001   3
  -2  -1  -9 3451.04 338.818   3
   2  -1   9 3595.59 289.457   1
   2   1   9 3396.18 263.318   1
   2   1  10 3748.54 285.389   1
   2  -1 -10 3644.94 299.144   3
   2  -1  10 3965.98 309.858   1
   2   1 -10 3742.79 267.169   3
  -2  -1 -10 3743.80 373.683   3
  -2  -1 -11 882.329 199.305   3
   2  -1  11 1117.49 184.391   1
   2   1 -11 1057.62 160.758   3
   2  -1 -11 703.391 159.754   3
   2  -1 -12 159.718 78.7540   3
   2  -1  12 75.4381 71.4005   1
  -2  -1 -13 28015.8 1164.36   3
   2  -1 -13 26609.1 951.118   3
  -2   1 -14 7408.17 620.437   3
  -2  -1 -14 7387.39 621.377   3
  -2   1 -14 7703.22 310.134   6
   2  -1 -15 6449.91 285.663   6
  -2  -1 -15 6064.67 278.492   6
  -2   1 -15 5588.02 567.783   3
   2   1 -15 6623.91 289.330   6
  -2   1 -15 6118.74 290.449   6
  -2  -1 -15 6859.83 619.956   3
   2   1 -16 38.7159 53.1574   6
  -2  -1 -16-6.33175 63.6034   6
  -2   1 -16 33.5851 65.3243   6
   2  -1 -16 54.0464 56.4127   6
  -2   1 -16-113.153 114.059   3
  -2  -1 -17 794.027 121.093   6
   2   1 -17 660.498 112.248   6
  -2   1 -17 553.420 112.768   6
  -2  -1 -17 681.494 214.807   3
   2  -1 -17 647.886 109.680   6
  -2   1 -17 530.081 192.597   3
   2   1 -18 1356.70 156.460   6
   2  -1 -18 1402.67 153.117   6
  -2  -1 -18 1374.63 155.000   6
  -2   1 -18 1301.75 154.461   6
   2   1 -19 507.746 103.139   6
   2  -1 -19 711.705 118.289   6
  -2   1 -19 620.549 118.701   6
  -2  -1 -19 649.564 118.539   6
  -2  -1 -20 29.5015 71.9479   6
   2  -1 -20 106.151 76.3992   6
  -2   1 -20 50.9293 77.0272   6
   2   1 -20-52.2297 71.5071   6
   2   1 -21 2197.89 179.757   6
   2  -1 -21 2287.28 185.797   6
  -2   1 -21 2140.39 189.474   6
  -2  -1 -21 2082.57 179.510   6
   2  -1 -22 4289.66 233.433   6
   2   1 -22 3993.45 225.190   6
  -2  -1 -22 4162.39 235.051   6
  -2   1 -22 4154.84 239.509   6
  -2  -1 -23-45.9126 62.9050   6
   2   1 -23 41.4517 50.2280   6
  -2   1 -23 5.48042 62.8752   6
   2  -1 -23-14.1252 55.7111   6
  -2  -1 -24 141.290 53.5016   6
   2  -1 -24 123.975 49.5036   6
   2  -1 -25-4.25117 28.5183   7
   2  -1 -25 48.3744 30.3469   6
   3  -1   0-1.31327 56.7644   1
  -3  -1   0 218.634 47.1159   3
  -3  -1  -1 188213. 1373.42   3
   3   1   1 190624. 1800.16   1
   3  -1  -1 191639. 1574.53   1
  -3  -1   1 193372. 861.618   3
   3  -1   2 44216.4 860.794   1
   3   1   2 43835.6 890.469   1
  -3  -1  -2 43971.2 754.560   3
   3   1  -2 42199.7 776.484   2
   3  -1  -2 42841.6 711.780   1
   3   1  -3 15.5429 56.2378   2
   3  -1  -3 101.901 47.9191   1
   3  -1   3 73.3222 81.0363   1
   3  -1  -4 39979.2 608.599   1
   3   1   4 40331.6 894.268   1
   3   1   5 43518.8 945.906   1
   3  -1   5 44141.3 962.257   1
   3  -1  -5 41754.6 672.587   3
   3  -1  -6 70862.3 944.220   3
   3   1   6 72643.2 1254.69   1
   3  -1   6 75258.7 1293.75   1
  -3  -1  -6 75350.6 1358.24   3
  -3  -1  -7 28229.7 889.471   3
   3  -1   7 27815.9 815.580   1
   3   1   7 28114.5 817.687   1
   3  -1  -7 25620.7 606.806   3
   3   1   8 20773.0 723.779   1
  -3  -1  -8 22698.8 846.959   3
   3  -1   8 20784.3 732.344   1
   3  -1  -8 20326.0 573.852   3
   3  -1  -9 55635.9 1003.94   3
   3  -1   9 57012.9 1246.43   1
  -3  -1  -9 56595.4 1411.77   3
   3   1   9 56173.4 1220.44   1
   3  -1 -10 8359.64 413.606   3
   3   1  10 9053.12 509.943   1
   3  -1  10 8608.84 505.944   1
  -3  -1 -10 9551.19 611.122   3
   3  -1  11 50105.9 1247.54   1
   3   1  11 52171.9 1235.20   1
  -3  -1 -11 49034.9 1447.48   3
  -3  -1 -12 28842.9 1175.50   3
   3  -1  12 30492.7 999.145   1
   3  -1  13 5666.38 432.679   1
  -3  -1 -13 4994.08 513.064   3
   3   1 -14 297.385 84.6120   6
   3  -1 -14 218.501 66.5123   6
  -3   1 -14 195.330 66.6735   6
  -3  -1 -14 208.848 69.3567   6
  -3  -1 -14 184.524 132.215   3
   3  -1 -15 46.5695 52.7731   6
  -3  -1 -15 256.085 70.5766   6
  -3   1 -15 169.876 76.4229   6
   3   1 -15 49.4886 56.0768   6
  -3  -1 -15-286.621 161.795   3
  -3   1 -15-265.527 145.248   3
   3   1 -16 631.276 101.605   6
  -3  -1 -16 672.810 106.704   6
  -3  -1 -16 422.019 182.852   3
  -3   1 -16 638.275 210.185   3
   3  -1 -16 740.883 113.536   6
  -3   1 -16 639.019 109.218   6
  -3   1 -17 3012.72 224.091   6
  -3  -1 -17 2667.20 202.617   6
   3   1 -17 2611.83 194.862   6
   3  -1 -17 2753.64 200.255   6
  -3  -1 -18 1895.09 172.754   6
   3  -1 -18 1832.62 170.278   6
  -3   1 -18 1707.38 173.852   6
   3   1 -18 2043.64 177.908   6
  -3  -1 -19 8.76169 58.9745   6
  -3   1 -19-4.64817 65.3290   6
   3  -1 -19 38.9393 59.4826   6
   3   1 -19 4.80440 64.2660   6
   3   1 -20 1084.06 130.424   6
   3  -1 -20 1043.10 124.787   6
  -3  -1 -20 1006.32 133.752   6
  -3   1 -20 1093.66 141.720   6
  -3  -1 -21 434.187 93.4384   6
   3  -1 -21 543.666 98.5458   6
  -3   1 -21 395.315 93.8685   6
   3   1 -21 474.627 90.9227   6
  -3  -1 -22 83.1715 60.2655   6
   3   1 -22 38.6226 47.4439   6
   3  -1 -22 123.445 60.2164   6
  -3   1 -22 134.310 72.4263   6
   3  -1 -23 33.8195 44.5169   6
  -3  -1 -23-50.2174 50.4562   6
   3   1 -23-15.0402 39.0520   6
   3  -1 -24 20.6646 32.8870   7
   3  -1 -24 3.22148 31.4806   6
   3   1 -25 8.02791 27.8902   7
  -4  -1   0 421.496 66.5401   3
   4  -1   0 485.354 113.541   1
   4   1   1 95824.1 1469.70   1
   4  -1  -1 93875.6 1309.09   1
  -4  -1  -1 91413.1 1048.13   3
  -4  -1   1 88873.5 629.745   3
   4  -1   1 96449.0 1387.98   1
   4   1  -2 15029.5 514.103   2
   4   1   2 16050.2 618.696   1
   4  -1  -2 14336.7 491.616   1
   4  -1   2 15264.1 576.541   1
  -4  -1  -2 15048.8 476.516   3
  -4  -1  -3 19492.0 598.467   3
   4   1   3 19527.1 692.532   1
   4  -1  -3 18228.6 531.917   1
   4  -1   3 18329.9 657.478   1
   4   1  -3 18401.1 573.389   2
  -4  -1  -4 28360.9 784.847   3
   4   1   4 29439.2 874.113   1
   4  -1   4 28756.1 832.653   1
   4  -1  -4 28454.7 643.082   1
  -4  -1  -5 62454.3 1240.74   3
   4  -1   5 62472.5 1274.20   1
   4   1   5 59494.2 1268.02   1
  -4  -1  -6 202936. 2401.98   3
   4  -1   6 205308. 2372.02   1
   4   1   6 205249. 2406.60   1
  -4  -1  -7 11094.7 595.908   3
   4   1   7 10603.8 569.499   1
   4  -1   7 10546.5 557.753   1
  -4  -1  -8 23014.5 898.985   3
   4   1   8 23169.1 865.758   1
   4  -1   8 23569.1 858.586   1
   4  -1   9 6344.67 465.052   1
   4   1   9 5763.24 443.391   1
  -4  -1  -9 5914.00 484.131   3
  -4  -1 -10 6277.48 523.745   3
   4  -1  10 6765.93 495.059   1
   4   1  10 6184.30 475.324   1
   4   1  11 8564.59 566.201   1
   4  -1  11 7808.01 537.842   1
  -4  -1 -11 7614.48 605.301   3
  -4  -1 -12 24174.9 1128.26   3
   4  -1  12 25680.2 997.064   1
  -4   1 -13 6536.99 288.487   6
   4  -1  13 6109.38 504.817   1
  -4  -1 -13 6545.54 617.592   3
  -4   1 -14 2160.11 173.504   6
  -4  -1 -14 1819.65 152.270   6
   4  -1 -14 2124.85 163.861   6
  -4  -1 -14 2084.69 357.124   3
  -4   1 -14 2252.53 377.744   3
  -4   1 -15 1747.25 163.400   6
  -4  -1 -15 1336.62 313.053   3
  -4  -1 -15 1573.95 150.570   6
   4  -1 -15 1625.13 149.339   6
  -4   1 -15 1816.44 362.054   3
  -4   1 -16 58.1788 63.9390   6
  -4  -1 -16 51.4716 61.0009   6
   4  -1 -16 11.1427 53.4519   6
  -4   1 -17 22.3926 64.5640   6
   4  -1 -17 18.3012 58.7549   6
  -4  -1 -17 91.1239 67.1806   6
  -4  -1 -18 1333.95 146.966   6
   4  -1 -18 1114.98 130.255   6
  -4   1 -18 1344.89 151.942   6
  -4   1 -19 2255.74 188.896   6
   4  -1 -19 2144.28 169.242   6
  -4  -1 -19 2048.19 173.345   6
   4  -1 -20 1789.71 151.753   6
  -4   1 -20 1670.79 157.885   6
  -4  -1 -20 1570.88 147.498   6
   4  -1 -21 15.3150 42.7995   6
  -4  -1 -21 26.6165 47.8406   6
  -4  -1 -22 129.765 53.6050   6
   4  -1 -22 71.9500 43.5446   6
   4  -1 -22 12.1934 48.6429   7
   4  -1 -23 8.57164 39.2192   7
   4  -1 -23 12.6450 28.5825   6
   4   1 -23 68.2604 49.9898   7
   4   1 -24 43.0675 38.2103   7
   4  -1 -24 112.591 37.6043   7
   5  -1   0-41.9932 89.3056   1
   5  -1  -1 38289.3 948.879   1
   5   1  -1 35971.4 884.648   2
  -5  -1  -1 38507.5 735.690   3
   5  -1   1 37853.8 998.798   1
   5   1   2 16460.3 712.142   1
  -5  -1  -2 16640.2 538.503   3
   5  -1  -2 15731.9 600.371   1
   5  -1   2 16444.4 679.515   1
   5   1  -2 15301.8 574.226   2
   5  -1  -3 98285.9 1470.62   1
  -5  -1  -3 101105. 1436.68   3
   5  -1   3 99323.1 1712.55   1
   5   1   3 103643. 1807.15   1
  -5  -1  -4 89124.5 1469.74   3
   5  -1  -4 88570.6 1348.86   1
   5  -1   4 92105.8 1686.37   1
   5   1   4 91886.7 1739.53   1
   5  -1   5 371.135 134.380   1
   5   1   5 151.396 131.674   1
  -5  -1  -5 228.295 101.443   3
  -5  -1  -6 33410.2 1030.61   3
   5  -1   6 34699.5 1099.96   1
   5   1   6 35355.3 1126.60   1
   5  -1   7 2311.69 295.423   1
   5   1   7 2491.54 321.501   1
  -5  -1  -7 2126.51 277.927   3
   5  -1   8 2119.63 291.861   1
   5   1   8 1643.71 262.875   1
  -5  -1  -8 2156.28 294.777   3
  -5  -1  -9 243.102 148.750   3
   5  -1   9 404.933 144.762   1
   5   1   9 118.972 103.796   1
   5   1  10 27343.0 1091.26   1
  -5  -1 -10 26885.6 1125.08   3
   5  -1  10 27213.2 1071.44   1
  -5  -1 -11 911.999 225.744   3
   5  -1  11 683.978 178.650   1
   5  -1  12 1067.09 234.568   1
  -5  -1 -12 360.083 163.315   3
  -5  -1 -13 1919.06 339.784   3
  -5   1 -13 2028.46 166.290   6
   5  -1  13 1825.44 315.003   1
  -5   1 -14 2544.27 187.243   6
  -5  -1 -14 2043.19 366.035   3
  -5   1 -14 2831.05 424.983   3
  -5   1 -15 111.836 71.5169   6
  -5  -1 -16 2855.67 194.030   6
  -5   1 -16 2743.54 200.469   6
  -5  -1 -17 56.9608 58.1114   6
  -5   1 -17-23.2819 57.6550   6
  -5  -1 -18 1253.31 130.278   6
   5  -1 -19 0.31043 67.1644   7
  -5  -1 -19-11.1901 56.2635   6
   5   1 -20 5292.45 264.504   7
   5  -1 -20 4903.63 243.540   7
  -5  -1 -20 4442.30 213.484   6
   5   1 -21 803.071 107.708   7
   5  -1 -21 715.968 99.1537   7
   5  -1 -22 707.225 83.5407   7
   5   1 -22 733.754 94.0001   7
   5  -1 -23 70.7165 36.0191   7
   5   1 -23 29.4481 40.8274   7
   6   1   0 17832.5 676.386   2
   6  -1   0 19197.2 780.833   1
   6   1  -1 30246.4 867.414   2
   6  -1  -1 28867.6 948.097   1
   6  -1   1 30458.3 1006.62   1
   6  -1   2-8.91699 76.6023   1
   6   1  -2-56.1680 69.2484   2
   6  -1  -2-5.64654 62.6595   1
   6  -1   3 1097.71 216.443   1
   6  -1  -3 819.325 160.602   1
   6   1   4 151.526 125.582   1
   6  -1   4 325.380 144.171   1
  -6  -1  -4 111.992 74.1800   3
  -6  -1  -5 10266.6 564.432   3
   6  -1   5 10642.6 654.201   1
   6   1   5 10382.6 666.926   1
  -6  -1  -6 4415.81 394.372   3
   6  -1   6 4366.72 435.077   1
   6   1   6 5226.85 488.277   1
   6   1   7 2106.47 332.435   1
   6  -1   7 2431.28 342.818   1
  -6  -1  -7 1906.06 283.176   3
   6   1   8 258.328 134.856   1
  -6  -1  -8 198.180 107.400   3
   6  -1   8 387.934 145.405   1
  -6  -1  -9 3889.41 426.126   3
   6  -1   9 3687.84 426.342   1
   6  -1  -9 3938.68 220.987   7
   6   1  -9 4272.12 230.750   7
  -6  -1 -10 1119.29 258.433   3
   6  -1 -10 1307.34 132.939   7
   6   1 -10 1071.93 123.653   7
   6  -1  10 966.342 231.444   1
   6  -1  11 23.0845 77.4987   1
   6  -1 -11 117.703 61.7771   7
   6   1 -11 14.3951 59.5997   7
  -6  -1 -12 12431.2 867.141   3
   6  -1  12 12409.7 822.707   1
   6   1 -12 11842.4 411.777   7
   6  -1 -12 11905.4 402.709   7
   6  -1  12 12385.5 414.612   5
  -6  -1 -13 162.828 137.676   3
   6  -1  13 471.259 89.9911   5
  -6   1 -13 475.174 186.919   3
   6  -1  13 380.637 143.658   1
   6   1 -13 540.309 111.717   7
   6  -1 -13 523.546 102.896   7
   6   1 -14 2088.50 185.340   7
   6  -1 -14 1828.74 168.382   7
   6  -1 -15-4.14405 64.9219   7
   6   1 -15-51.5541 73.2915   7
   6  -1 -16 8098.81 339.205   7
   6   1 -16 8149.12 351.953   7
   6   1 -17 1447.11 157.017   7
   6  -1 -17 1194.41 138.123   7
   6   1 -18 3015.70 210.864   7
   6  -1 -18 3089.05 199.821   7
   6  -1 -19 697.309 102.351   7
   6   1 -19 662.310 111.765   7
   6  -1 -20 55.4549 53.7912   7
   6   1 -20-27.4979 59.8089   7
   6   1 -21 118.519 61.0007   7
   6  -1 -21 103.905 47.3487   7
   6   1 -22 47.6798 43.1859   7
   6  -1 -22 15.2905 31.7710   7
   6   1 -23-14.7092 28.8202   7
   7  -1   0-45.0804 98.0881   1
   7  -1  -1 10480.1 643.000   1
   7  -1   1 10347.0 666.102   1
   7  -1   2 30313.6 1148.95   1
   7  -1  -2 28954.4 1043.09   1
   7  -1   3 7665.58 594.414   1
   7  -1   4 3902.62 427.098   1
   7   1  -5 2414.57 175.670   7
   7  -1   5 2352.09 349.478   1
   7   1  -6 19.8730 55.5174   7
   7  -1   6 84.7602 104.148   1
   7  -1  -6 118.008 53.3682   7
   7  -1  -6 231.317 76.0504   8
   7   1  -7 10975.5 380.111   7
   7  -1  -7 11178.1 372.623   7
   7  -1   7 11034.6 762.051   1
   7  -1  -7 11139.4 383.432   8
  -7  -1  -8 3712.96 413.864   3
   7  -1   8 3760.30 463.361   1
   7   1  -8 3377.28 216.811   7
   7  -1  -8 3483.34 221.858   8
   7  -1  -8 3363.81 212.127   7
  -7  -1  -9 10567.2 728.185   3
   7  -1   9 11154.8 799.337   1
   7   1  -9 11033.5 396.306   7
   7  -1  -9 11257.0 390.589   7
   7  -1 -10 35.8526 62.7169   7
   7  -1  10 218.403 142.774   1
   7   1 -10 37.5549 66.0375   7
   7  -1  11 585.711 204.674   1
   7  -1  11 1302.24 151.690   5
  -7   1 -11 1655.59 318.109   3
  -7  -1 -11 836.401 228.832   3
   7   1 -11 1438.95 154.315   7
   7  -1 -11 1283.04 145.657   7
   7  -1 -12 6971.45 314.919   7
   7   1 -12 7024.09 325.497   7
   7  -1  12 6847.66 324.677   5
   7   1 -13 157.199 80.9788   7
   7  -1  13 44.1762 55.0496   5
   7  -1 -13 120.574 73.4258   7
   7  -1 -14 10204.1 380.868   7
   7  -1  14 10377.5 376.289   5
   7   1 -14 10002.1 392.906   7
   7   1 -15 3117.42 225.007   7
   7  -1 -15 3120.30 211.697   7
   7   1 -16 602.667 115.889   7
   7  -1 -16 485.111 92.9329   7
   7   1 -17 2.88218 67.1860   7
   7  -1 -17 124.432 72.7938   7
   7   1 -18 4.66975 67.7816   7
   7  -1 -18-1.06620 54.0026   7
   7   1 -19 405.400 84.6929   7
   7  -1 -19 377.812 75.5522   7
   7   1 -20 139.469 59.5900   7
   7  -1 -20 92.7226 45.9572   7
   7  -1 -21-0.54776 29.6241   7
   7   1 -21 40.3872 39.2823   7
   7   1 -22-21.4328 28.6142   7
   8  -1   0 35852.2 676.504   8
   8  -1  -1 3642.81 220.881   8
   8  -1   1 3517.68 433.876   1
   8  -1   1 3711.18 223.284   8
   8  -1  -2 285.602 74.8755   8
   8  -1   2 177.575 54.1975   8
   8  -1  -2 383.224 87.8323   5
   8  -1   2 462.520 165.766   1
   8  -1  -3 2697.44 192.506   8
   8  -1   3 2349.46 375.765   1
   8  -1   3 2692.45 193.366   8
   8   1  -4 4882.11 247.885   7
   8  -1  -4 5417.79 246.400   7
   8  -1   4 4953.47 531.703   1
   8  -1  -4 5064.71 264.704   8
   8  -1   4 4872.23 253.632   8
   8  -1   5 35363.9 1426.50   1
   8   1  -5 30968.8 639.226   7
   8  -1   5 34673.2 669.098   8
   8  -1  -5 32768.9 676.324   8
   8  -1  -5 29218.3 590.532   7
   8  -1   6 5316.56 264.677   8
   8  -1  -6 4557.63 248.022   7
   8  -1   6 5020.18 544.627   1
   8   1  -6 4901.64 260.830   7
   8  -1  -6 5000.52 270.897   8
   8   1  -7 320.416 84.6685   7
   8  -1   7 413.705 196.572   1
   8  -1  -7 253.657 81.7084   8
   8  -1  -7 139.479 67.6149   7
   8  -1   7 297.184 75.1518   8
   8   1  -8 3533.67 230.428   7
   8  -1   8 3422.61 217.075   8
   8  -1   8 3887.27 505.166   1
   8  -1  -8 3364.62 221.673   7
   8   1  -9 859.007 128.795   7
   8  -1   9 948.562 124.124   8
   8  -1  -9 865.382 120.479   7
   8  -1 -10 1337.86 143.425   7
   8  -1  10 1197.75 149.662   5
   8  -1  10 1122.84 129.597   8
   8   1 -10 1124.11 142.993   7
   8  -1 -11 34.8324 70.8020   7
   8   1 -11 69.8293 70.6010   7
   8  -1  11 116.912 73.0432   5
   8   1 -12 50.2187 73.5011   7
   8  -1  12 178.076 77.9203   5
   8  -1 -12 42.7225 66.9479   7
   8  -1 -13 537.818 98.2746   7
   8   1 -13 465.908 99.5954   7
   8  -1  13 371.503 90.0571   5
   8   1  14 313.842 72.8016   5
   8  -1 -14 478.282 96.6578   7
   8  -1  14 466.977 97.8906   5
   8   1 -14 361.104 93.9829   7
   8  -1  15 1204.59 127.427   5
   8   1  15 1336.28 133.206   5
   8   1 -15 1537.79 150.702   7
   8  -1  15 1341.06 126.203   8
   8  -1 -15 1288.43 132.602   7
   8   1 -16 293.170 85.1110   7
   8  -1 -16 92.3016 58.9311   7
   8  -1  16 172.808 54.6541   8
   8  -1 -17 138.546 56.8253   7
   8   1 -17 134.866 63.5620   7
   8   1 -18 306.734 75.6018   7
   8  -1 -18 393.631 67.9074   7
   8   1 -19 394.353 67.1034   7
   8  -1 -19 281.114 53.9495   7
   8   1 -20-48.3478 39.1639   7
   9  -1   0 20.1323 56.2993   8
   9  -1   0-70.3933 63.8218   5
   9  -1   1 11259.8 394.636   8
   9  -1  -1 12375.7 416.887   8
   9  -1  -1 11586.7 402.475   5
   9  -1   1 11483.3 421.666   5
   9  -1   2 4387.46 248.320   8
   9  -1  -2 4072.99 237.683   5
   9  -1  -2 3985.94 240.783   8
   9  -1   2 4403.77 266.666   5
   9  -1   3 1702.40 170.842   5
   9  -1  -3 1534.16 157.092   8
   9  -1   3 1641.65 157.499   8
   9  -1   4 10080.8 372.922   8
   9  -1  -4 9374.27 369.312   8
   9  -1  -5 3183.37 221.971   8
   9  -1   5 3555.22 247.538   5
   9  -1   5 3031.11 206.658   8
   9  -1   6 270.652 84.0306   8
   9  -1  -6 104.474 68.3892   8
   9  -1   6 164.223 75.7637   5
   9  -1   7 87.3567 71.0341   5
   9  -1   7 46.8803 61.3245   8
   9  -1   8 296.731 80.3304   8
   9  -1   8 362.255 98.4632   5
   9   1  -8 389.861 102.600   7
   9  -1   9-16.0154 67.9775   5
   9  -1   9 42.3595 49.2945   8
   9   1  -9 69.0713 80.9878   7
   9  -1  10 1537.69 170.315   5
   9   1 -10 1428.91 152.801   7
   9  -1  10 1417.00 137.959   8
   9  -1 -10 1781.98 167.844   7
   9  -1  11 12.5691 67.4247   5
   9  -1  11 37.9442 51.7439   8
   9   1 -11-87.2978 80.0191   7
   9  -1  12 3672.68 234.809   5
   9  -1  12 3607.74 201.791   8
   9  -1 -12 3672.78 214.231   7
   9   1 -12 3815.49 228.746   7
   9   1  13 946.640 121.036   5
   9   1 -13 851.641 116.361   7
   9  -1  13 833.129 116.292   5
   9   1  14 528.848 88.3754   5
   9  -1  14 508.100 84.9352   5
   9  -1 -14 741.704 101.921   7
   9   1 -14 484.732 97.9998   7
   9   1 -15 409.297 81.7114   7
   9   1  15 443.979 74.8301   5
   9  -1  15 456.552 78.0984   5
   9  -1 -16 993.827 98.6735   7
   9   1 -16 176.058 63.6543   7
   9  -1 -17 2210.21 119.603   7
   9   1 -17 290.493 67.4176   7
   9   1 -18 956.304 84.3588   7
   9  -1 -18 3318.42 119.967   7
   9   1 -19 2482.24 100.700   7
  10  -1   0 24108.3 591.148   5
  10  -1   0 24910.2 581.920   8
  10  -1  -1 522.537 99.8736   8
  10  -1  -1 597.827 112.585   5
  10  -1   1 575.740 116.162   5
  10  -1   1 452.212 90.4529   8
  10  -1   2 1888.47 168.249   8
  10  -1  -2 1788.01 158.284   5
  10  -1   2 2034.38 186.582   5
  10  -1  -2 1972.69 170.072   8
  10  -1   3 2602.75 210.000   5
  10  -1  -3 2386.24 185.571   8
  10  -1   3 2390.90 182.932   8
  10  -1   4 9.32391 71.1418   5
  10  -1   4-11.9465 62.0839   8
  10  -1  -4 19.6867 59.9000   8
  10  -1   5 2294.45 174.439   8
  10  -1  -5 1949.44 169.856   8
  10  -1   5 2593.04 215.653   5
  10  -1   6 2598.44 180.712   8
  10  -1   6 2778.77 220.031   5
  10  -1   7 343.531 100.950   5
  10  -1   7 345.816 81.3472   8
  10  -1   8 2710.95 214.591   5
  10  -1   9 947.368 133.196   5
  10   1  -9 11780.8 351.423   7
  10   1 -10 8866.61 299.569   7
  10  -1  10 470.715 100.531   5
  10  -1  11 934.916 122.462   5
  10   1  11 987.989 122.442   5
  10  -1  12 35.8356 52.6285   5
  10   1  12 32.7028 52.7786   5
  10  -1  13-8.14485 45.2584   5
  10   1  13 70.6742 54.1574   5
  10  -1  14 135.563 52.0610   5
  10   1  14 185.688 51.1370   5
  10   1  15-18.5222 32.0930   5
  11   1   0-20.1907 48.3046   5
  11  -1   0 17.7936 49.3296   8
  11  -1   0-12.7350 63.7763   5
  11   1  -1 6800.08 280.989   5
  11  -1   1 6553.42 269.201   8
  11  -1  -1 6648.03 282.578   5
  11  -1  -1 6721.66 276.943   8
  11  -1   1 6470.51 292.808   5
  11   1   1 6644.92 295.090   5
  11  -1   2 12560.0 366.048   8
  11  -1   2 11871.0 402.062   5
  11  -1  -2 12459.8 378.165   8
  11   1   2 11982.4 399.580   5
  11  -1  -3 24.6995 50.3771   8
  11  -1   3 20.9941 69.7618   5
  11   1   3 56.3965 62.1660   5
  11   1   4 371.795 92.9377   5
  11  -1   4 288.102 84.3339   5
  11  -1   5 234.499 78.7690   5
  11   1   5 225.970 81.8878   5
  11   1   6 90.3402 68.5615   5
  11  -1   6 103.301 69.2902   5
  11   1   7 4813.96 254.798   5
  11  -1   7 4605.72 251.411   5
  11   1   8 399.574 88.2657   5
  11  -1   8 333.253 86.0496   5
  11  -1   9-10.5914 58.7905   5
  11   1   9-9.00748 54.9498   5
  11  -1  10 341.333 76.9323   5
  11   1  10 333.920 80.8004   5
  11  -1  11 87.5645 54.5072   5
  11   1  11 77.4249 53.3895   5
  11  -1  12 110.065 51.4483   5
  11   1  12 73.1307 43.7751   5
  11   1  13 159.553 45.4211   5
  12  -1   0 251.999 62.3519   5
  12   1   0 160.068 50.0452   5
  12  -1   1 54.4545 45.9234   5
  12   1   1 29.2326 39.8755   5
  12   1   2 1490.13 125.449   5
  12  -1   2 1380.07 122.099   5
  12  -1   3 591.588 90.8753   5
  12   1   3 498.285 81.0022   5
  12   1   4 2115.66 152.430   5
  12  -1   4 2376.64 160.322   5
  12   1   5 333.612 70.9747   5
  12  -1   5 393.536 77.5022   5
  12   1   6 1322.24 119.673   5
  12  -1   6 1208.25 117.006   5
  12   1   7 1963.40 138.704   5
  12  -1   7 2040.67 145.489   5
  12   1   8 214.859 57.5467   5
  12  -1   8 187.858 59.9723   5
  12  -1   9 425.063 70.4271   5
  12   1   9 262.955 56.3969   5
  12   1  10 91.9100 40.2479   5
  12   1  11 671.248 67.8115   5
  13   1   4-44.6832 26.9037   5
  13   1   5 69.6435 31.0943   5
   0  -2   0 38769.8 638.141   3
   0  -2  -1 942508. 3256.19   3
   0   2  -1 941633. 3057.44   2
   0   2  -2 230771. 1580.24   2
   0  -2  -2 235442. 1685.91   3
   0  -2  -3 82489.6 1079.11   3
   0  -2  -4 61085.1 978.847   3
   0  -2  -5 74161.7 1135.29   3
   0  -2  -6 777.085 140.078   3
   0  -2  -7 29573.5 818.381   3
   0  -2  -8 136436. 1881.12   3
   0  -2  -9 5500.46 407.481   3
   0  -2 -10 2354.35 289.764   3
   0  -2  10 2239.64 219.852   1
   0  -2 -11 2533.12 310.042   3
   0  -2  11 2359.05 230.207   1
   0  -2 -12 1261.62 221.707   3
   0  -2 -13 6324.06 532.056   3
   0  -2 -14 2314.75 170.457   6
   0  -2 -14 2058.43 313.800   3
   0   2 -14 2288.98 176.646   6
   0   2 -15 305.546 117.877   3
   0  -2 -15 670.779 203.513   3
   0  -2 -15 491.243 90.2146   6
   0   2 -15 376.670 87.4453   6
   0  -2 -16 7262.49 645.518   3
   0   2 -16 7018.39 327.389   6
   0  -2 -16 7235.30 315.773   6
   0   2 -16 6853.11 575.631   3
   0  -2 -17 1725.12 337.788   3
   0  -2 -17 1832.11 174.801   6
   0   2 -17 1585.14 167.668   6
   0   2 -18 15788.8 506.625   6
   0  -2 -18 16532.2 493.185   6
   0  -2 -19 8950.94 368.770   6
   0   2 -19 8218.18 369.387   6
   0  -2 -20 1393.75 158.456   6
   0   2 -20 1250.80 158.105   6
   0  -2 -21 1292.19 150.725   6
   0   2 -21 1388.04 159.567   6
   0   2 -22-18.0873 62.3288   6
   0  -2 -22 24.8615 72.1692   6
   0  -2 -23 658.173 104.049   6
   0  -2 -24 645.858 90.3167   6
   0  -2 -25 2113.72 125.186   6
  -1   2   0 7.82767 30.0749   2
  -1  -2   0 33.6889 49.3081   3
   1   2  -1 15815.0 447.072   2
   1  -2  -1 15484.7 433.873   3
  -1  -2  -1 16097.9 423.326   3
   1   2  -2 16021.9 466.042   2
   1  -2  -2 15803.5 455.899   3
  -1  -2  -2 15792.2 451.283   3
   1   2  -3 256684. 1915.87   2
   1  -2  -3 253285. 1854.36   3
  -1  -2  -3 250087. 1888.86   3
   1  -2  -4 545781. 2875.69   3
  -1  -2  -4 543620. 2998.83   3
  -1  -2  -5 9543.82 432.942   3
   1  -2  -5 9056.71 398.660   3
  -1  -2  -6 2376.02 236.243   3
   1  -2  -6 2457.97 229.424   3
  -1  -2  -7 34828.1 922.205   3
   1  -2  -7 35037.3 872.887   3
   1  -2  -8 34044.4 905.445   3
   1  -2   8 35817.8 869.306   1
  -1  -2  -8 36076.1 999.617   3
   1  -2  -9 3575.02 314.166   3
  -1  -2  -9 3701.36 348.074   3
   1  -2   9 4398.85 319.948   1
   1  -2  10 450.936 124.169   1
  -1  -2 -10 555.027 165.278   3
   1  -2 -10 422.135 133.742   3
  -1  -2 -11 8431.48 580.738   3
   1  -2 -11 8345.59 535.110   3
   1  -2  11 8671.39 472.216   1
   1  -2 -12 2845.79 330.395   3
   1  -2  12 2971.00 286.784   1
  -1  -2 -12 2791.14 358.328   3
  -1  -2 -13 3078.76 394.688   3
   1  -2 -13 2722.56 342.194   3
   1   2 -13 3469.12 346.080   3
  -1  -2 -14 66041.7 874.056   6
  -1  -2 -14 63982.0 1835.06   3
  -1   2 -14 64640.7 923.530   6
   1  -2 -14 66716.6 882.029   6
   1  -2 -14 62861.4 1721.51   3
  -1   2 -15 337.242 89.1482   6
  -1  -2 -15 460.444 92.3794   6
  -1  -2 -15 322.379 183.265   3
   1  -2 -15 324.819 81.9640   6
   1   2 -15 360.730 84.0543   6
   1  -2 -15 312.012 153.741   3
  -1   2 -16 823.377 229.893   3
  -1   2 -16 480.703 102.879   6
   1   2 -16 487.044 107.424   6
  -1  -2 -16 479.880 96.8074   6
   1  -2 -16 344.230 85.7593   6
  -1  -2 -16 708.998 223.536   3
  -1  -2 -17 6544.75 310.605   6
  -1   2 -17 6561.60 620.301   3
  -1  -2 -17 6281.41 639.602   3
  -1   2 -17 6184.65 318.619   6
   1  -2 -17 6163.94 302.782   6
   1   2 -17 6610.34 320.409   6
  -1  -2 -18 416.611 101.131   6
   1  -2 -18 450.450 106.879   6
   1   2 -18 571.293 114.373   6
  -1   2 -18 340.634 99.5604   6
   1   2 -19 166.771 85.1510   6
   1  -2 -19 64.3089 74.0092   6
  -1   2 -19 158.518 81.8918   6
  -1  -2 -19 121.208 80.2065   6
  -1   2 -20 724.675 129.635   6
  -1  -2 -20 1043.28 138.793   6
   1   2 -20 738.878 120.515   6
   1  -2 -20 831.841 128.139   6
  -1   2 -21 52.1826 81.5525   6
   1   2 -21 29.3252 66.4573   6
  -1  -2 -21 27.4683 71.0572   6
   1  -2 -21 49.8161 69.1849   6
   1  -2 -22 105.320 73.7126   6
  -1  -2 -22 212.680 87.2479   6
   1   2 -22 48.6331 58.5793   6
  -1   2 -22 69.9747 69.7546   6
  -1  -2 -23 562.231 93.8708   6
   1  -2 -23 508.376 92.5862   6
   1  -2 -24 2620.96 158.973   6
  -1  -2 -24 2666.27 158.361   6
   1  -2 -25 146.378 46.3583   6
  -1  -2 -25 93.8092 42.7169   6
  -2  -2   0 335184. 1783.87   3
  -2  -2  -1 43.0826 51.5855   3
  -2  -2   1 18.3572 39.8003   3
   2   2  -2 200455. 1826.82   2
  -2  -2  -2 200795. 1635.04   3
   2   2  -3 72547.3 1119.52   2
   2  -2  -3 73007.1 1028.06   3
  -2  -2  -3 75566.4 1088.11   3
   2  -2  -3 73179.7 825.911   1
  -2  -2  -4 26610.6 693.824   3
   2  -2   4 26280.2 687.329   1
   2  -2  -4 26357.3 445.949   1
   2  -2  -4 24473.2 623.939   3
   2  -2  -5 1144.46 80.9253   1
   2  -2  -5 951.437 137.045   3
  -2  -2  -5 1023.84 161.855   3
   2  -2   5 1073.24 164.312   1
   2  -2   6 236709. 2216.41   1
  -2  -2  -6 232109. 2340.48   3
   2  -2   7 23665.1 735.069   1
   2  -2  -7 22767.7 684.668   3
   2  -2  -8 105836. 1568.41   3
   2  -2   8 107199. 1610.06   1
  -2  -2  -9 49617.8 1298.76   3
   2  -2  -9 49666.3 1128.96   3
   2  -2   9 52941.7 1170.41   1
  -2  -2 -10 62059.5 1527.90   3
   2  -2 -10 60756.2 1326.61   3
   2  -2  10 63253.4 1323.41   1
   2  -2  11 163.775 105.839   1
  -2  -2 -11 266.389 131.790   3
   2  -2 -11 311.411 116.770   3
   2  -2 -12 23300.8 911.978   3
  -2  -2 -12 22534.0 1026.48   3
   2  -2  12 25284.6 882.921   1
  -2  -2 -13 9522.80 701.667   3
   2  -2 -13 9202.80 597.968   3
  -2   2 -14 34.0283 58.2456   6
   2   2 -14 44.4811 56.2738   6
  -2  -2 -14 74.9516 54.6344   6
   2  -2 -14-20.8028 59.3556   6
   2  -2 -14-481.266 162.587   3
  -2  -2 -14-509.942 178.553   3
  -2   2 -15 359.100 95.4311   6
   2   2 -15 244.539 77.4984   6
  -2  -2 -15 348.168 83.4450   6
   2  -2 -15 261.408 72.5018   6
  -2  -2 -16 8293.76 333.933   6
  -2   2 -16 7360.44 681.449   3
  -2  -2 -16 7778.04 709.144   3
  -2   2 -16 7966.05 352.918   6
   2  -2 -16 8012.06 333.371   6
   2   2 -16 7943.04 336.489   6
  -2   2 -17 4650.21 531.430   3
   2   2 -17 3832.86 241.246   6
  -2  -2 -17 4002.38 242.033   6
   2  -2 -17 3785.33 237.407   6
  -2   2 -17 3983.20 259.146   6
  -2  -2 -18 3706.53 236.165   6
   2   2 -18 3825.90 245.734   6
   2  -2 -18 3481.63 232.326   6
  -2   2 -18 3758.03 254.121   6
   2   2 -19 2663.43 207.318   6
  -2  -2 -19 3185.63 222.496   6
  -2   2 -19 3212.95 239.153   6
   2  -2 -19 3263.39 225.926   6
  -2   2 -20 209.413 87.2237   6
  -2  -2 -20 237.623 89.6244   6
   2  -2 -20 267.068 91.4219   6
   2   2 -20 134.838 73.0239   6
   2   2 -21 283.644 82.3325   6
   2  -2 -21 261.160 86.2100   6
  -2   2 -21 410.543 106.287   6
  -2  -2 -21 327.250 94.0024   6
   2   2 -22 3515.47 203.849   6
   2  -2 -22 3675.94 213.461   6
  -2  -2 -22 3858.66 218.652   6
  -2  -2 -23 1884.73 145.548   6
   2  -2 -23 1853.42 145.427   6
   2  -2 -24 69.7723 45.8994   6
  -2  -2 -24 40.0783 45.9603   6
   2  -2 -25 32.8790 28.0432   6
  -2  -2 -25 88.5394 36.2715   6
   3  -2   0 12.7875 54.5223   1
  -3  -2   0 7.45467 32.6250   3
   3  -2   1 54789.4 977.107   1
  -3  -2   1 53282.4 646.924   3
   3  -2  -1 54335.9 898.108   1
   3   2  -2 116314. 1508.11   2
  -3  -2  -2 117040. 1330.73   3
   3  -2  -2 115838. 1268.41   1
   3  -2   2 117554. 1492.31   1
   3   2  -3 33495.1 819.850   2
   3  -2   3 33833.1 824.324   1
  -3  -2  -3 33830.9 772.327   3
   3  -2  -3 33338.5 646.320   1
   3   2  -4 216.053 99.6559   2
   3  -2   4 76.4742 93.0399   1
   3  -2  -4 186.190 55.1298   1
  -3  -2  -4 193.359 95.6346   3
   3  -2  -5 1028.05 138.992   3
   3  -2   5 1106.73 177.922   1
   3  -2  -5 1152.10 102.591   1
  -3  -2  -5 1055.18 167.761   3
  -3  -2  -6 40922.9 1039.21   3
   3  -2  -6 40971.0 868.272   3
   3  -2   6 42688.7 1024.71   1
   3  -2   7 59.1874 84.7256   1
  -3  -2  -7 29.0177 96.2729   3
   3  -2  -7 12.0163 75.2546   3
  -3  -2  -8 16858.7 751.538   3
   3  -2  -8 17276.1 620.154   3
   3  -2   8 15941.0 685.881   1
   3  -2  -9 55717.6 1167.48   3
  -3  -2  -9 54585.2 1420.32   3
   3  -2   9 56066.8 1311.02   1
   3  -2 -10 156520. 2039.20   3
   3  -2  10 161184. 2304.20   1
  -3  -2 -10 159747. 2556.35   3
  -3  -2 -11 38116.1 1318.61   3
   3  -2 -11 37076.6 1040.68   3
   3  -2  11 39214.9 1153.01   1
  -3  -2 -12 22036.0 1053.48   3
   3  -2  12 21859.8 889.911   1
   3  -2  13 3054.77 340.614   1
  -3   2 -13 3456.56 213.889   6
  -3  -2 -13 2827.09 416.504   3
  -3  -2 -14 1912.38 343.136   3
  -3  -2 -14 2458.75 172.958   6
  -3   2 -14 1968.27 170.249   6
   3  -2 -14 2194.26 167.508   6
   3  -2 -15 6100.96 283.792   6
  -3  -2 -15 6404.43 645.489   3
  -3   2 -15 6412.56 309.768   6
   3   2 -15 5978.78 278.020   6
  -3  -2 -15 5822.44 270.623   6
  -3   2 -16 4838.68 567.521   3
  -3  -2 -16 4417.60 575.380   3
   3  -2 -16 4743.43 257.416   6
   3   2 -16 4611.27 251.145   6
  -3   2 -16 4796.51 277.804   6
  -3  -2 -16 4401.33 244.163   6
   3  -2 -17 12328.7 417.375   6
  -3  -2 -17 12569.4 414.343   6
   3   2 -17 12314.5 409.505   6
  -3   2 -17 12558.1 448.495   6
  -3   2 -18 5019.93 289.270   6
   3   2 -18 4754.23 257.715   6
  -3  -2 -18 4671.72 257.636   6
   3  -2 -18 4711.88 261.761   6
  -3   2 -19 37.2450 69.0886   6
   3   2 -19 86.3184 62.9843   6
  -3  -2 -19 21.7092 61.8913   6
   3  -2 -19 47.2186 60.7745   6
  -3  -2 -20 2679.71 195.304   6
   3   2 -20 2688.90 187.179   6
  -3   2 -20 2757.05 211.350   6
   3  -2 -20 2788.62 197.571   6
   3   2 -21 2367.03 165.381   6
  -3  -2 -21 2262.55 172.167   6
   3  -2 -21 2342.15 173.686   6
   3  -2 -22 870.692 104.529   6
  -3  -2 -22 907.240 105.120   6
  -3  -2 -23-1.98420 42.3689   6
   3  -2 -23-15.7442 47.0786   6
   3  -2 -23-102.640 42.7884   7
  -3  -2 -24-12.5438 35.6650   6
   3  -2 -24-23.7069 31.2505   6
   3   2 -24 14.2074 42.0345   7
   3   2 -25-37.4019 29.4143   7
  -4  -2   0 215470. 1516.37   3
   4  -2   0 217246. 2133.48   1
  -4  -2  -1 200.421 64.6059   3
   4  -2   1 59.0882 80.5716   1
   4  -2  -1-8.22654 67.0239   1
  -4  -2   1-1.27126 21.0687   3
   4   2  -2 1582.68 206.674   2
   4  -2   2 1762.95 220.629   1
  -4  -2  -2 1757.68 174.644   3
   4  -2  -2 1663.09 182.893   1
   4   2  -3 16716.6 631.230   2
  -4  -2  -3 16680.0 579.654   3
   4  -2  -3 16085.0 518.377   1
   4  -2   3 17125.7 662.027   1
   4  -2  -4 13704.8 453.668   1
   4   2  -4 13868.2 585.572   2
   4  -2   4 13993.3 613.549   1
  -4  -2  -4 13730.0 561.055   3
  -4  -2  -5 100955. 1605.56   3
   4  -2  -5 103566. 1133.27   1
  -4  -2  -6 1619.59 230.664   3
   4  -2   6 2179.62 271.903   1
  -4  -2  -7 25406.1 916.831   3
   4  -2   7 26632.7 930.641   1
  -4  -2  -8 98.7873 104.470   3
   4  -2   8 44.4658 86.7847   1
   4  -2   9 84.9226 92.9009   1
  -4  -2  -9 159.282 127.141   3
   4  -2  10-221.423 120.046   1
  -4  -2 -10 214.130 124.104   3
  -4  -2 -11 22024.4 1048.65   3
   4  -2  11 24540.4 991.773   1
  -4  -2 -12 19643.7 1033.31   3
   4  -2  12 20042.0 922.440   1
   4  -2 -13 933.669 114.066   6
   4  -2  13 733.936 195.274   1
  -4   2 -13 693.764 106.370   6
  -4  -2 -13 604.718 201.469   3
   4  -2 -14 1289.61 133.281   6
  -4  -2 -14 987.244 257.632   3
  -4   2 -14 1199.39 139.265   6
  -4  -2 -14 1077.18 117.356   6
  -4   2 -15 736.155 117.679   6
  -4  -2 -15 843.254 108.735   6
   4  -2 -15 689.386 107.003   6
  -4  -2 -15 712.343 268.747   3
   4  -2 -16 5653.24 273.790   6
  -4  -2 -16 5876.69 277.566   6
  -4   2 -16 6281.51 315.404   6
  -4   2 -17 5027.43 284.693   6
  -4  -2 -17 4723.55 251.754   6
   4  -2 -17 4964.69 258.385   6
  -4  -2 -18 86.1993 64.1973   6
   4  -2 -18 32.3938 55.6085   6
  -4  -2 -19 850.527 112.189   6
   4  -2 -19 799.843 112.214   6
  -4  -2 -20 1905.44 152.960   6
   4  -2 -20 1851.34 151.415   6
   4  -2 -21 918.442 101.447   7
   4  -2 -21 893.879 103.152   6
  -4  -2 -21 865.435 102.081   6
   4  -2 -22 37.8012 41.2821   6
  -4  -2 -22 54.4754 45.4913   6
   4  -2 -22 122.685 49.8277   7
   4  -2 -23 46.8040 32.0265   6
   4  -2 -23 31.7215 32.2302   7
   4   2 -24-11.4618 32.2109   7
   5  -2   0 20.1803 80.9935   1
   5  -2   1 9070.11 506.833   1
   5  -2  -1 8298.54 456.023   1
   5   2  -1 8210.38 479.445   2
   5   2  -2 3724.78 331.322   2
   5  -2  -2 3865.46 309.153   1
   5  -2   2 4345.57 361.833   1
  -5  -2  -2 4126.84 280.924   3
   5   2  -3 212.470 89.9738   2
   5  -2  -3 317.809 97.8467   1
   5  -2   3 238.255 125.178   1
  -5  -2  -3 292.664 98.2840   3
   5   2  -4 24592.4 840.250   2
  -5  -2  -4 26553.9 822.672   3
   5  -2  -4 25651.6 714.775   1
  -5  -2  -5 1635.00 225.424   3
   5  -2   5 1742.25 256.663   1
   5  -2   6 984.738 212.880   1
  -5  -2  -6 808.947 168.548   3
   5  -2   7 38311.0 1214.95   1
  -5  -2  -7 40403.6 1220.47   3
   5  -2   8 4330.86 423.461   1
  -5  -2  -8 4105.15 415.311   3
  -5  -2  -9 539.443 187.777   3
   5  -2   9 735.085 186.893   1
   5  -2  10 3233.33 391.985   1
  -5  -2 -10 2867.79 379.176   3
   5  -2  11 1253.22 253.240   1
  -5  -2 -11 983.769 248.982   3
   5  -2  12 94.0135 101.359   1
  -5  -2 -12 146.274 117.038   3
   5  -2  13 2293.94 333.989   1
  -5  -2 -13 2610.28 412.955   3
   5  -2  14 2570.75 371.251   1
  -5  -2 -14 2272.36 385.370   3
   5  -2 -15 18915.5 471.598   6
   5  -2 -16-78.3739 67.5601   6
   5  -2 -17 6.77560 55.5717   6
   5  -2 -18 1695.86 142.954   6
   5  -2 -18 1887.90 156.775   7
   5  -2 -19 51.3291 42.3617   6
   5  -2 -19-18.6424 48.0759   7
   5   2 -20 41.5407 64.4727   7
   5  -2 -20 45.9755 46.9078   7
   5   2 -21 19.6784 57.8027   7
   5  -2 -21 27.2481 41.9721   7
   5   2 -22 226.169 67.5054   7
   5  -2 -22 114.977 41.6700   7
   5   2 -23 17.7586 37.6688   7
   6   2   0-91.4482 88.3066   2
   6  -2   0 95.8114 99.5875   1
   6  -2   1 1754.62 258.667   1
   6   2  -1 1183.14 207.579   2
   6  -2  -1 1403.93 213.716   1
   6   2  -2 83629.6 1629.35   2
   6  -2   2 85691.0 1767.58   1
   6  -2  -2 81191.8 1541.57   1
   6  -2   3 6472.86 502.373   1
   6   2  -3 5553.67 419.279   2
   6  -2  -3 6232.76 416.138   1
   6  -2  -4 6791.72 428.603   1
   6  -2   4 7535.58 549.216   1
   6  -2   5 454.521 159.117   1
  -6  -2  -5 328.065 137.271   3
   6  -2   6 30311.4 1150.73   1
  -6  -2  -6 29452.5 1033.92   3
   6  -2   7 27737.4 1137.97   1
  -6  -2  -7 26297.8 1024.21   3
   6  -2   8 18221.7 936.616   1
  -6  -2  -8 19720.4 933.530   3
   6  -2  -8 18913.4 488.291   8
   6   2  -8 18878.5 478.699   7
   6   2  -9-3.66973 51.9662   7
   6  -2   9-111.953 97.2919   1
  -6  -2  -9 66.3770 85.7533   3
   6  -2  -9 24.7823 52.1460   8
   6  -2   9 37.2007 48.7681   5
   6  -2  -9 39.4539 54.4588   7
   6  -2  10 19117.0 992.296   1
  -6  -2 -10 17589.3 970.525   3
   6  -2 -10 18501.2 476.545   7
   6   2 -10 17844.8 490.015   7
   6  -2  10 19322.8 517.923   5
   6  -2 -11 305.419 81.0040   7
   6  -2  11 214.952 132.583   1
   6  -2  11 341.830 89.1080   5
   6   2 -11 304.184 83.2351   7
   6  -2 -12 774.553 107.208   7
  -6  -2 -12 1051.36 252.089   3
   6  -2  12 803.453 114.539   5
   6  -2  12 1171.54 264.033   1
   6   2 -12 730.807 123.826   7
   6  -2  13 1693.04 321.009   1
   6  -2  13 1523.24 152.955   5
  -6  -2 -13 1488.70 330.833   3
   6  -2 -13 1563.02 152.116   7
   6   2 -13 1382.40 152.750   7
   6   2 -14 454.889 99.6172   7
   6  -2 -14 450.416 91.9974   7
   6  -2 -15 299.950 82.2614   7
   6   2 -15 157.400 78.3728   7
   6  -2 -16 26.9852 58.5438   7
   6   2 -16 132.542 82.7625   7
   6   2 -17 820.703 126.428   7
   6  -2 -17 972.442 116.573   7
   6   2 -18 36.8911 70.9997   7
   6  -2 -18 112.812 57.7940   7
   6  -2 -19 534.462 84.9686   7
   6   2 -19 678.696 111.652   7
   6   2 -20 400.931 89.2740   7
   6  -2 -20 391.179 67.9832   7
   6   2 -21 272.942 71.3965   7
   6  -2 -21 256.761 48.0763   7
   6   2 -22 353.207 59.7071   7
   7  -2   0 221.262 101.213   1
   7   2   0 27.2370 88.0902   2
   7   2  -1 26988.3 980.716   2
   7   2   1 27879.7 1028.91   2
   7  -2  -1 28703.4 1055.59   1
   7  -2   1 26860.4 1060.19   1
   7  -2   2 3763.68 411.917   1
   7  -2  -2 4204.84 409.033   1
   7  -2   3 21328.1 982.874   1
   7  -2  -3 22422.3 890.446   1
   7  -2   4 10572.1 379.785   5
   7  -2   4 9421.20 670.852   1
   7  -2  -4 9654.91 355.237   8
   7   2  -4 9362.69 333.339   7
   7  -2  -5 2143.59 173.429   8
   7  -2   5 1890.13 161.727   8
   7   2  -5 2175.78 167.028   7
   7  -2   5 2255.74 180.615   5
   7  -2   5 2210.66 349.684   1
   7   2  -6 1609.93 148.499   7
   7  -2  -6 1305.19 127.907   7
   7  -2  -6 1385.57 144.241   8
   7  -2   6 1557.96 156.693   5
   7  -2   6 1430.16 291.399   1
   7  -2  -7 2140.89 179.831   8
   7  -2  -7 1923.37 156.369   7
   7   2  -7 2213.69 177.704   7
   7  -2   7 1934.23 322.092   1
   7  -2   7 2241.55 187.728   5
   7  -2   8 34187.0 714.424   5
   7   2  -8 31550.3 663.356   7
   7  -2  -8 32336.4 632.930   7
   7  -2  -8 31743.2 674.645   8
   7  -2   8 32889.1 1338.83   1
   7  -2   9 4817.57 275.682   5
   7  -2  -9 4415.89 244.764   7
   7   2  -9 4610.67 263.505   7
   7  -2  -9 4700.34 269.404   8
   7  -2   9 4456.13 506.559   1
   7  -2 -10 160.691 66.0962   7
   7  -2  10-30.0943 95.0370   1
   7  -2  10 189.224 81.7031   5
   7   2 -10 225.516 89.8356   7
   7  -2  11 11710.1 426.451   5
   7   2 -11 11588.8 414.997   7
   7  -2 -11 11755.4 395.617   7
   7  -2  12 2769.93 210.702   5
   7   2 -12 2793.72 212.073   7
   7  -2 -12 2901.16 202.594   7
   7   2 -13 34.3419 72.8041   7
   7  -2 -13 110.576 66.4078   7
   7  -2  13-35.3133 59.0609   5
   7   2 -14 70.9386 72.6936   7
   7  -2 -14 143.564 65.9644   7
   7  -2  14 145.636 70.8907   5
   7  -2 -15 1365.64 142.581   7
   7   2 -15 1509.60 158.851   7
   7  -2 -16 563.533 97.8930   7
   7   2 -16 722.738 120.779   7
   7   2 -17 94.8058 79.2712   7
   7  -2 -17 141.505 59.5349   7
   7   2 -18 56.3516 64.8501   7
   7  -2 -18-2.03787 44.5197   7
   7  -2 -19 107.713 44.3158   7
   7   2 -19-67.7704 58.5618   7
   7  -2 -20-133.880 49.7422   7
   7   2 -20 156.717 55.5892   7
   7   2 -21 13.4131 37.2316   7
   8  -2   0 2485.68 192.945   8
   8  -2   0 2137.44 324.495   1
   8  -2   0 2248.45 184.862   5
   8  -2   1 15450.1 891.207   1
   8  -2  -1 14809.2 453.296   8
   8  -2   1 15500.2 463.882   8
   8  -2  -1 15350.8 855.618   1
   8  -2  -1 15029.1 449.057   5
   8  -2   1 15487.2 469.200   5
   8  -2  -2 1978.50 168.206   5
   8  -2   2 1808.18 171.322   5
   8  -2   2 1641.91 162.550   8
   8  -2  -2 1950.53 174.841   8
   8  -2   2 2077.45 333.728   1
   8  -2   3 1861.92 172.359   8
   8  -2   3 2152.66 184.663   5
   8  -2  -3 2066.79 178.684   8
   8  -2   3 2031.90 337.318   1
   8   2  -4 20203.7 498.995   7
   8  -2   4 23021.0 1130.57   1
   8  -2   4 22545.2 589.380   5
   8  -2   4 22411.0 562.691   8
   8  -2  -4 21690.3 563.835   8
   8  -2   5 1668.66 316.850   1
   8  -2  -5 1414.39 154.076   8
   8  -2   5 1694.06 161.972   8
   8  -2   5 1719.89 173.630   5
   8   2  -5 1436.98 145.606   7
   8  -2  -6 205.453 80.7238   8
   8  -2   6 147.945 68.9773   8
   8  -2   6 161.254 72.1146   5
   8   2  -6 94.9340 66.5600   7
   8  -2   7 3710.15 254.540   5
   8  -2  -7 3765.74 221.458   7
   8  -2   7 3659.46 232.883   8
   8  -2   7 3898.27 489.372   1
   8   2  -7 3550.96 232.368   7
   8  -2  -7 3678.62 241.439   8
   8  -2  -8 335.779 83.0211   7
   8   2  -8 343.257 85.8030   7
   8  -2   8 281.707 86.9928   5
   8  -2   8 280.165 81.0890   8
   8  -2  -8 333.300 97.7605   8
   8  -2   9 9733.86 405.161   5
   8  -2   9 9062.55 362.730   8
   8   2  -9 9179.38 368.796   7
   8  -2  -9 9174.49 344.376   7
   8  -2 -10 149.544 69.5300   7
   8   2 -10 136.976 78.9410   7
   8  -2  10 164.070 82.1173   5
   8   2 -11 43.8159 71.3984   7
   8  -2  11 35.3494 69.5793   5
   8  -2 -11-116.766 67.2200   7
   8   2 -12 2010.10 181.171   7
   8  -2 -12 1728.81 151.625   7
   8  -2  12 1707.38 169.354   5
   8   2 -13 791.495 124.425   7
   8  -2 -13 756.633 103.462   7
   8  -2  13 798.341 120.198   5
   8  -2  14 490.758 97.2459   5
   8  -2 -14 421.000 83.7009   7
   8   2 -14 539.630 108.716   7
   8  -2  15 268.833 71.3437   5
   8  -2 -15 210.497 66.9346   7
   8   2  15 252.233 68.3082   5
   8   2 -15 290.281 84.9114   7
   8  -2  16 267.641 66.7178   8
   8  -2 -16 173.143 53.4041   7
   8   2 -16 346.569 88.5371   7
   8  -2 -17 786.781 88.5735   7
   8   2 -17 883.494 108.165   7
   8  -2  17 807.569 89.9611   8
   8  -2  18 167.775 46.2217   8
   8   2 -18 79.1744 61.9797   7
   8  -2 -18 249.568 52.5475   7
   8   2 -19-14.5641 42.5782   7
   8   2 -20 327.689 52.9095   7
   9  -2   0 117.769 74.4034   8
   9  -2   0-36.6585 59.8991   5
   9  -2   1 9029.03 375.749   5
   9  -2   1 8492.68 702.045   1
   9  -2  -1 8257.50 344.922   5
   9  -2  -1 8759.06 365.554   8
   9  -2   1 8896.23 362.049   8
   9  -2  -2 21504.3 567.919   8
   9  -2   2 21769.2 588.176   5
   9  -2   2 21523.2 1134.99   1
   9  -2   2 20817.1 554.916   8
   9  -2  -2 20815.7 532.337   5
   9  -2  -3 508.495 109.553   8
   9  -2   3 630.042 118.609   5
   9  -2   3 564.313 104.854   8
   9  -2   4 23069.0 619.876   5
   9  -2  -4 22787.8 590.499   8
   9  -2   4 22794.2 579.984   8
   9  -2   5 8411.95 379.265   5
   9  -2  -5 8039.11 355.439   8
   9  -2   5 7911.78 346.115   8
   9  -2   6 1079.66 137.762   8
   9  -2   6 1137.37 159.420   5
   9  -2  -6 1208.10 148.527   8
   9  -2   7 1982.38 177.338   8
   9  -2  -7 1970.98 183.858   8
   9  -2   7 1931.88 190.342   5
   9  -2   8 104.239 72.6067   8
   9  -2   8 111.610 82.8713   5
   9   2  -9 7172.84 316.961   7
   9  -2   9 7456.96 355.293   5
   9  -2   9 7336.16 319.410   8
   9   2 -10 70.8623 77.2933   7
   9  -2  10 102.011 78.3197   5
   9  -2  11 32.6694 59.6787   8
   9  -2  11 79.1908 66.7042   5
   9   2 -11 116.639 81.1044   7
   9  -2  12-12.1985 60.6649   5
   9  -2  12 66.7166 61.0391   8
   9   2 -12 7.45860 68.9273   7
   9  -2  13 878.777 117.947   5
   9   2 -13 855.842 116.601   7
   9  -2  13 1051.69 117.603   8
   9   2 -14 2368.23 168.574   7
   9  -2  14 2133.64 159.169   5
   9   2  14 2229.68 160.139   5
   9  -2  14 2287.54 155.542   8
   9   2  15 112.624 48.5665   5
   9  -2  15 126.582 46.4214   8
   9  -2  16 184.610 44.7696   8
   9   2 -16 274.018 69.2433   7
   9   2 -17 516.306 77.9928   7
   9   2 -18 1643.82 100.785   7
  10  -2   0 81.6100 72.4828   5
  10  -2   0 123.931 71.2425   8
  10  -2   1 396.344 97.0669   5
  10  -2   1 456.764 98.6026   8
  10  -2  -1 382.707 94.8328   8
  10  -2  -1 363.058 85.2155   5
  10  -2   2 61.2629 67.5019   5
  10  -2  -2 110.031 57.6033   5
  10  -2  -2 120.332 73.4726   8
  10  -2   2 70.7745 61.5827   8
  10  -2   3 14099.1 448.287   8
  10  -2  -3 13894.4 451.303   8
  10  -2   3 14229.5 474.936   5
  10  -2  -4 206.155 75.7189   8
  10  -2   4 427.513 103.451   5
  10  -2   4 368.580 90.8363   8
  10  -2   5 1874.24 187.161   5
  10  -2   5 1796.65 166.005   8
  10  -2  -5 1912.29 175.108   8
  10  -2   6 1921.04 168.708   8
  10  -2  -6 2095.97 181.745   8
  10  -2   6 1986.95 189.558   5
  10  -2   7 2552.32 186.373   8
  10  -2   7 2744.67 215.661   5
  10  -2   8 3375.39 208.745   8
  10  -2   8 3023.94 222.377   5
  10  -2   9 822.584 107.874   8
  10  -2   9 595.005 109.128   5
  10  -2  10 2872.87 180.649   8
  10  -2  10 3018.36 211.822   5
  10  -2  11 2081.97 170.091   5
  10  -2  11 2223.62 154.059   8
  10  -2  12 540.872 93.9835   5
  10  -2  12 522.069 75.9655   8
  10   2  13 281.277 68.0460   5
  10  -2  13 318.370 56.8204   8
  10   2 -14 7900.47 230.508   7
  10   2  14 1079.74 99.8203   5
  10   2  15-5.18700 30.2476   5
  11  -2   0 3.53031 55.3952   5
  11  -2   0 9.07079 50.2322   8
  11  -2   1 1148.28 132.687   5
  11  -2  -1 741.759 94.8305   5
  11  -2   1 1095.49 121.454   8
  11   2  -1 1085.80 114.443   5
  11  -2  -1 976.292 116.582   8
  11  -2  -2 302.933 79.1883   8
  11  -2   2 417.585 84.4073   8
  11  -2   2 485.722 97.0487   5
  11  -2   3 1202.15 129.630   8
  11  -2   3 1269.16 143.238   5
  11  -2  -3 1119.17 125.412   8
  11  -2  -4 1581.04 142.298   8
  11  -2   4 1566.37 137.565   8
  11  -2   4 1438.21 150.993   5
  11  -2   5 536.491 87.2509   8
  11  -2   5 456.193 97.0400   5
  11  -2   6 1091.29 111.123   8
  11  -2   6 1106.11 136.687   5
  11  -2   7 202.749 75.7972   5
  11  -2   7 243.405 56.6592   8
  11  -2   8 179.189 74.3526   5
  11  -2   8 284.669 61.3023   8
  11  -2   9 1328.78 133.161   5
  11   2   9 1374.82 134.531   5
  11  -2   9 1357.03 105.502   8
  11   2  10 42.9578 52.0177   5
  11  -2  10 18.9689 48.9448   5
  11   2  11 17.2619 44.1735   5
  11   2  12 3250.53 162.876   5
  11   2  13 101.467 39.0051   5
  12   2   0 4.29994 29.9222   5
  12  -2   0 2.08415 35.0459   8
  12  -2   1 6.64132 34.0107   8
  12   2   1 12.4273 39.2349   5
  12  -2   2-19.6831 34.5160   8
  12   2   2 37.8025 41.8722   5
  12   2   3 1048.62 106.328   5
  12  -2   3 959.632 85.9095   8
  12   2   4 194.491 57.8427   5
  12   2   5 0.21685 43.2851   5
  12   2   6 617.460 85.7425   5
  12   2   7 486.608 76.5456   5
  12   2   8 617.394 78.9160   5
  12   2   9 196.083 51.2792   5
  12   2  10 175.517 42.4920   5
   0   3   0 4.37111 52.8222   2
   0   3  -1-13.3363 57.1163   2
   0  -3  -1 16.2257 57.5118   3
   0   3  -2-6.18384 60.1276   2
   0  -3  -2 14.5429 73.0672   3
   0  -3  -3 50.8385 70.9664   3
   0  -3  -4 36.1159 73.3546   3
   0  -3  -5 25.0280 78.6861   3
   0  -3  -6 99.0326 85.6801   3
   0  -3  -7 50.5257 100.910   3
   0  -3  -8 20.5352 115.067   3
   0  -3  -9-85.6944 108.500   3
   0  -3 -10-92.1479 104.695   3
   0  -3  11-39.7140 56.9139   1
   0  -3 -11-244.350 126.711   3
   0  -3  12 49.5535 62.9885   1
   0  -3 -12 149.379 115.019   3
   0  -3 -13 15.4443 71.3357   3
   0   3 -14 24.0590 50.5221   6
   0  -3 -14-47.2382 63.2139   6
   0   3 -15-7.87513 56.4522   6
   0  -3 -15-27.6419 54.6763   6
   0  -3 -15-131.310 111.389   3
   0   3 -16-39.2782 75.5448   6
   0  -3 -16-48.4302 67.9997   6
   0  -3 -16 135.335 92.5887   3
   0   3 -17-56.3083 76.5170   6
   0  -3 -17 41.8459 71.3665   6
   0   3 -18-12.8320 74.3496   6
   0  -3 -18-43.4916 64.1567   6
   0   3 -19-56.1248 73.1712   6
   0  -3 -19 25.0103 64.7639   6
   0  -3 -20-1.30607 73.4490   6
   0   3 -20 35.3934 68.5973   6
   0  -3 -21 10.0305 63.4093   6
   0  -3 -22 61.3325 63.9292   6
   0  -3 -23-0.93619 52.4195   6
   0  -3 -24 32.9079 42.8369   6
   0  -3 -25 21.4041 34.2824   6
  -1   3   0-2.87827 47.8766   2
  -1  -3   0 36.7022 62.6651   3
   1   3  -1 59152.3 1035.78   2
  -1   3  -1 58169.9 823.542   2
  -1  -3  -1 58386.9 992.221   3
  -1   3   1 59718.8 796.506   2
   1   3  -2 271.790 93.2942   2
  -1  -3  -2 199.994 78.1365   3
   1  -3  -2 166.871 83.0022   3
   1   3  -3 301.030 97.9624   2
  -1  -3  -3 274.954 92.9118   3
   1  -3  -3 460.002 114.874   3
   1  -3  -4 930.518 155.418   3
  -1  -3  -4 861.606 149.847   3
  -1  -3  -5 7403.39 429.391   3
   1  -3  -5 6454.48 390.236   3
  -1  -3  -6 41768.5 1051.78   3
   1  -3  -6 40661.6 996.930   3
  -1  -3  -7 10543.4 560.716   3
   1  -3  -7 10451.5 532.047   3
  -1  -3  -8 26969.0 927.342   3
   1  -3  -8 27061.3 906.462   3
  -1  -3  -9 130321. 2126.74   3
   1  -3  -9 138910. 2140.11   3
  -1  -3 -10 14720.4 756.323   3
   1  -3 -10 15786.1 764.132   3
   1  -3  10 15595.3 676.497   1
   1  -3  11 298.145 118.017   1
  -1  -3 -11 166.323 113.597   3
   1  -3 -11 152.398 107.802   3
   1  -3  12 1361.95 210.898   1
  -1  -3 -12 1417.14 279.283   3
   1  -3 -12 1523.60 274.162   3
   1  -3 -13 399.036 173.065   3
  -1  -3 -13 164.170 136.165   3
  -1  -3 -14 434.106 171.436   3
  -1   3 -14 467.893 98.5719   6
   1   3 -14 356.525 83.4224   6
  -1  -3 -14 449.295 83.0592   6
   1  -3 -14 471.040 90.4904   6
   1  -3 -14 395.444 161.021   3
  -1  -3 -15 5263.09 264.830   6
  -1  -3 -15 4530.49 533.291   3
   1  -3 -15 5325.85 554.984   3
   1  -3 -15 5123.16 264.564   6
  -1   3 -15 5027.50 278.858   6
   1   3 -15 5215.37 277.007   6
  -1  -3 -16 6312.50 298.914   6
   1  -3 -16 6107.23 297.506   6
  -1  -3 -16 5683.42 621.258   3
   1  -3 -16 5789.95 560.192   3
  -1   3 -16 6178.50 318.425   6
   1   3 -16 5783.29 298.543   6
  -1   3 -17 337.928 101.729   6
   1   3 -17 195.358 82.6170   6
  -1  -3 -17 273.300 88.7475   6
   1  -3 -17 353.583 98.1713   6
   1  -3 -18 2158.32 189.865   6
  -1   3 -18 2131.90 200.967   6
   1   3 -18 2278.14 197.385   6
  -1  -3 -18 2357.81 193.802   6
  -1   3 -19 387.315 101.646   6
   1   3 -19 478.670 104.099   6
  -1  -3 -19 523.915 108.913   6
   1  -3 -19 516.735 109.260   6
  -1  -3 -20 172.685 85.6556   6
   1  -3 -20 247.171 93.6666   6
   1   3 -20 148.933 68.6100   6
  -1  -3 -21 2693.93 193.635   6
   1  -3 -21 2665.10 195.482   6
  -1  -3 -22 0.26586 54.9419   6
   1  -3 -22 5.10421 59.7563   6
  -1  -3 -23 825.244 102.725   6
   1  -3 -23 841.643 102.419   6
  -1  -3 -24 759.055 86.3480   6
   1  -3 -24 659.204 80.0636   6
  -1  -3 -25 104.702 35.5847   6
   1  -3 -25 191.710 41.3756   6
  -2  -3   0 45892.9 842.809   3
   2   3  -1 7703.09 414.296   2
  -2  -3  -1 7727.64 360.905   3
   2   3  -2 3682.51 295.389   2
  -2   3   2 3528.99 151.598   2
  -2  -3  -2 3569.62 264.785   3
   2   3  -3 30054.7 827.893   2
  -2  -3  -3 28246.2 771.002   3
   2  -3  -3 30108.2 792.764   3
   2   3  -4 113658. 1631.55   2
   2  -3  -4 113107. 1574.29   3
  -2  -3  -4 113095. 1610.27   3
   2  -3  -5 9883.14 490.367   3
  -2  -3  -5 9011.85 481.275   3
   2  -3  -6 161.185 43.8174   1
  -2  -3  -6 272.413 125.070   3
   2  -3  -6 177.568 104.869   3
   2  -3   7 74558.8 1428.93   1
  -2  -3  -7 73154.8 1512.46   3
   2  -3  -7 71498.0 1383.30   3
  -2  -3  -8 124246. 2077.39   3
   2  -3  -8 124385. 1890.61   3
   2  -3   8 125655. 1913.14   1
  -2  -3  -9 1479.25 264.208   3
   2  -3  -9 1149.38 206.858   3
   2  -3   9 1392.69 216.241   1
  -2  -3 -10 526.377 181.442   3
   2  -3 -10 294.948 121.022   3
   2  -3  10 261.171 123.412   1
  -2  -3 -11 11780.9 747.962   3
   2  -3 -11 12267.2 680.457   3
   2  -3  11 12414.0 653.614   1
  -2  -3 -12 9489.65 702.272   3
   2  -3 -12 8589.24 593.486   3
   2  -3  12 8838.51 573.260   1
  -2   3 -13 371.500 78.6369   6
  -2  -3 -13 295.474 71.2413   6
   2  -3 -13 371.745 81.2907   6
   2  -3  13 72.2929 83.1356   1
  -2  -3 -13 593.208 194.176   3
   2  -3 -13 260.896 128.892   3
  -2  -3 -14 8966.31 328.727   6
  -2  -3 -14 7867.09 683.758   3
   2  -3 -14 8145.20 627.884   3
   2  -3 -14 9187.69 342.394   6
  -2   3 -14 8838.33 359.983   6
   2   3 -14 8795.50 335.829   6
  -2   3 -15 533.805 108.359   6
   2   3 -15 389.839 92.1709   6
  -2  -3 -15 473.121 91.0890   6
   2  -3 -15 583.301 101.120   6
  -2  -3 -15 564.949 203.422   3
   2  -3 -16 2983.50 210.907   6
  -2  -3 -16 3067.16 207.016   6
  -2  -3 -16 2672.44 436.762   3
  -2   3 -16 2948.09 230.466   6
   2   3 -16 3010.02 213.700   6
   2  -3 -17 2836.13 213.119   6
   2   3 -17 2974.32 215.223   6
  -2   3 -17 2813.09 224.430   6
  -2  -3 -17 2953.13 208.570   6
   2  -3 -18 1839.47 172.814   6
  -2  -3 -18 1654.58 160.802   6
  -2   3 -18 1978.43 196.383   6
   2   3 -18 1759.45 171.359   6
  -2  -3 -19 1413.69 152.104   6
   2   3 -19 1430.56 152.267   6
   2  -3 -19 1400.05 156.671   6
   2  -3 -20 3193.79 216.445   6
  -2  -3 -20 3304.29 214.401   6
  -2  -3 -21 3540.89 213.222   6
   2  -3 -21 3604.64 217.380   6
  -2  -3 -22 79.4801 60.2759   6
   2  -3 -22 112.294 61.0338   6
   2  -3 -23 1434.64 121.018   6
  -2  -3 -23 1351.72 117.549   6
  -2  -3 -24 77.0506 41.2787   6
   2  -3 -24 36.7741 38.0082   6
   3  -3   0 113.406 72.6947   1
  -3  -3   0-30.3184 43.9776   3
   3   3  -1 60456.4 1239.42   2
   3  -3   1 59359.3 1140.29   1
  -3  -3  -1 60422.8 1010.18   3
  -3  -3   1 62366.4 915.843   3
   3  -3  -1 60544.0 1059.04   1
   3   3  -2 225348. 2421.22   2
   3  -3   2 226916. 2265.15   1
  -3  -3  -2 226659. 2115.97   3
   3   3  -3 247.817 113.545   2
   3  -3  -3 523.293 109.830   1
  -3  -3  -3 316.040 105.635   3
   3  -3   3 432.652 137.654   1
   3  -3   4 22342.4 759.050   1
   3   3  -4 21203.3 764.178   2
  -3  -3  -4 21002.9 716.008   3
   3  -3  -4 22463.7 564.361   1
  -3  -3  -5 3201.18 304.049   3
   3  -3   5 3354.91 314.375   1
   3  -3  -5 3766.99 214.956   1
  -3  -3  -6 2423.24 281.425   3
   3  -3   6 2302.44 272.404   1
   3  -3  -6 2329.79 247.747   3
  -3  -3  -7 70496.8 1554.59   3
   3  -3  -7 67942.1 1345.36   3
   3  -3   7 70202.2 1481.92   1
  -3  -3  -8 5482.87 456.117   3
   3  -3  -8 5464.80 403.253   3
   3  -3   8 5093.23 419.013   1
  -3  -3  -9 19694.0 910.866   3
   3  -3   9 19662.5 826.566   1
   3  -3  -9 19372.0 786.549   3
  -3  -3 -10 2140.62 325.038   3
   3  -3  10 1939.48 277.639   1
   3  -3 -10 1952.70 259.965   3
   3  -3 -11 5301.97 447.194   3
  -3  -3 -11 5014.65 505.842   3
   3  -3  11 5077.98 451.452   1
  -3   3 -12 466.826 91.7276   6
  -3  -3 -12 725.317 227.379   3
   3  -3  12 567.851 182.870   1
   3  -3 -12 288.220 113.654   3
  -3   3 -13 327.992 88.6461   6
  -3  -3 -13 324.492 72.2362   6
   3  -3 -13 141.482 64.8133   6
   3  -3  13 146.001 115.864   1
  -3  -3 -13 135.251 151.312   3
   3  -3 -14 3303.98 212.804   6
  -3  -3 -14 3730.93 486.398   3
  -3  -3 -14 3363.23 199.955   6
  -3   3 -14 3337.33 231.031   6
   3  -3 -15 983.376 126.670   6
  -3   3 -15 1126.89 143.948   6
  -3  -3 -15 911.548 238.439   3
  -3  -3 -15 1076.32 121.665   6
   3   3 -16 195.372 80.3541   6
  -3  -3 -16 246.757 73.9309   6
   3  -3 -16 73.7050 70.1818   6
  -3   3 -16 133.508 78.6815   6
  -3  -3 -17 240.385 81.0231   6
   3  -3 -17 338.671 96.1418   6
   3   3 -17 222.318 73.9241   6
   3  -3 -18 4270.99 250.051   6
  -3  -3 -18 4021.38 234.176   6
   3   3 -18 3761.23 223.646   6
  -3  -3 -19 6522.53 293.015   6
   3  -3 -19 7352.09 315.120   6
  -3  -3 -20 629.233 101.486   6
   3  -3 -20 590.175 103.315   6
  -3  -3 -21 21.9840 47.5986   6
   3  -3 -21-39.3459 60.0042   6
  -3  -3 -22 323.812 70.1791   6
   3  -3 -22 237.898 66.3886   6
  -3  -3 -23 157.442 48.6770   6
   3  -3 -23 171.544 49.4198   6
   3  -3 -24-29.3433 29.7589   6
   3   3 -24 26.0988 34.5826   7
   4  -3   0 600.243 140.454   1
  -4  -3   0 638.205 107.276   3
   4   3  -1 6871.43 455.820   2
  -4  -3  -1 7402.41 359.577   3
   4  -3   1 6945.90 430.765   1
   4  -3  -1 6755.78 401.565   1
   4   3  -2 46093.8 1179.47   2
  -4  -3  -2 45801.1 984.036   3
   4  -3   2 47619.3 1131.76   1
   4  -3  -2 46607.1 999.829   1
   4   3  -3 138903. 2057.71   2
  -4  -3  -3 143150. 1852.34   3
   4  -3   3 144201. 2015.78   1
   4  -3  -3 138505. 1661.80   1
   4   3  -4 23203.1 846.318   2
  -4  -3  -4 22568.0 776.624   3
   4  -3   4 23214.0 836.963   1
   4  -3  -4 22565.5 634.705   1
   4  -3   5 397.442 137.481   1
  -4  -3  -5 489.975 135.571   3
  -4  -3  -6 102939. 1853.04   3
   4  -3   6 110109. 1933.02   1
  -4  -3  -7 15254.4 751.243   3
   4  -3   7 16507.0 778.198   1
   4  -3   8 26797.8 1009.75   1
  -4  -3  -8 25597.5 1022.03   3
  -4  -3  -9 3787.81 421.627   3
   4  -3   9 3297.37 373.183   1
   4  -3  10 1914.26 299.998   1
  -4  -3 -10 1455.54 279.512   3
  -4  -3 -11 2562.05 379.071   3
   4  -3  11 3274.68 387.187   1
  -4  -3 -12-4.11976 89.0678   3
   4  -3 -12 13.7108 50.4914   6
   4  -3  12 220.356 128.924   1
   4  -3  13 35148.2 1297.33   1
   4  -3 -13 35805.7 659.914   6
  -4  -3 -13 34879.4 1477.43   3
   4  -3 -14 227.170 76.3737   6
   4  -3  14 39.6586 79.0772   1
   4  -3 -15 3856.39 229.697   6
  -4  -3 -15 3889.04 217.418   6
   4  -3 -16 11198.7 388.718   6
  -4  -3 -16 11601.9 372.948   6
   4  -3 -17 6847.95 306.385   6
  -4  -3 -17 6587.06 284.678   6
  -4  -3 -18 1099.21 122.049   6
   4  -3 -18 980.777 126.274   6
  -4  -3 -19 710.165 96.7869   6
   4  -3 -19 887.806 116.059   6
  -4  -3 -20 555.402 86.2742   6
   4  -3 -20 732.290 100.286   6
  -4  -3 -21 47.8447 45.0083   6
   4  -3 -21-1.98277 44.6134   6
  -4  -3 -22-14.3224 32.9534   6
   4  -3 -22-5.41746 38.7423   6
   4   3 -22-63.2611 56.4866   7
   4  -3 -23 124.333 36.1770   6
   4   3 -23 38.5707 38.9320   7
   5  -3   0-8.87974 91.2836   1
   5   3  -1 81104.6 1673.20   2
   5  -3   1 82073.1 1600.04   1
   5  -3  -1 81124.8 1485.44   1
   5   3  -2 166.734 111.986   2
   5  -3   2 284.669 124.755   1
   5  -3  -2 0.60772 78.7265   1
  -5  -3  -2 345.100 99.0756   3
  -5  -3  -3 7094.16 425.379   3
   5   3  -3 6608.35 482.371   2
   5  -3  -3 6072.01 380.466   1
   5  -3   3 6969.18 493.626   1
   5  -3  -4 5378.29 348.781   1
   5   3  -4 5386.85 438.914   2
  -5  -3  -4 5645.44 400.969   3
   5  -3   4 5447.20 451.085   1
  -5  -3  -5 3614.57 347.043   3
   5  -3   5 3989.28 398.895   1
  -5  -3  -6 1765.31 259.857   3
   5  -3   6 1841.22 286.907   1
  -5  -3  -7 1701.26 272.222   3
   5  -3   7 1781.18 278.612   1
  -5  -3  -8 42359.6 1371.48   3
   5  -3   8 42538.0 1367.38   1
   5  -3   9 2210.42 322.952   1
  -5  -3  -9 2076.42 326.311   3
   5  -3  10 653.461 104.144   5
  -5  -3 -10 608.998 169.040   3
   5  -3  10 916.010 227.401   1
   5  -3 -11 6260.78 265.720   6
   5  -3  11 6381.30 571.370   1
  -5  -3 -11 5830.14 579.980   3
   5  -3  11 6043.94 284.316   5
   5  -3  12 36128.9 688.492   5
  -5  -3 -12 34935.8 1462.31   3
   5  -3  12 36222.2 1377.82   1
   5  -3 -12 34081.5 628.987   6
   5  -3 -13 1395.73 137.213   6
   5  -3  13 1396.34 280.064   1
  -5  -3 -13 1836.05 349.958   3
   5  -3 -14 1088.33 123.290   6
   5  -3 -15 27845.5 583.136   6
   5  -3 -16 1002.13 121.435   6
   5  -3 -16 954.424 115.830   7
   5  -3 -17 2072.96 160.448   6
   5   3 -18 1496.79 157.104   7
   5  -3 -18 1274.91 127.647   6
   5   3 -19 2748.09 192.890   7
   5  -3 -19 2534.80 162.333   6
   5  -3 -20 421.199 71.1859   6
   5   3 -20 491.836 97.1098   7
   5  -3 -21-15.8953 37.0657   6
   5   3 -21-38.4670 57.8815   7
   5   3 -22-9.77795 42.2162   7
   5   3 -23 49.1729 33.6433   7
   6   3   0 731.007 193.403   2
   6  -3   0 740.366 192.881   1
   6  -3  -1 1713.08 251.164   1
   6   3  -1 1351.41 255.000   2
   6  -3   1 1547.89 237.108   1
   6  -3  -2 135.318 91.3645   1
   6   3  -2-90.1524 92.5002   2
   6  -3   2 42.4228 87.5889   1
   6  -3  -3 975.420 175.857   1
   6   3  -3 868.678 188.429   2
   6  -3   3 918.078 201.036   1
   6  -3   4 3422.46 385.224   1
   6   3  -4 3832.98 394.359   2
   6  -3   5 43936.9 1389.48   1
   6  -3   6 9218.79 651.797   1
  -6  -3  -6 9531.44 603.620   3
  -6  -3  -7 1168.33 224.648   3
   6   3  -7 1414.11 138.298   7
   6  -3  -7 1358.67 141.200   8
   6  -3   7 1290.02 269.821   1
   6  -3   7 1500.73 149.394   5
   6  -3   8 15011.5 868.361   1
  -6  -3  -8 14546.3 822.510   3
   6  -3   8 15601.1 469.242   5
   6   3  -8 15069.7 437.883   7
   6  -3  -8 15653.3 455.498   8
   6  -3   9 5944.11 566.974   1
  -6  -3  -9 5619.94 537.034   3
   6  -3  -9 5750.43 286.341   8
   6  -3   9 6016.62 295.883   5
   6   3  -9 5725.60 279.385   7
   6  -3  10 15055.0 913.256   1
  -6  -3 -10 13719.2 874.931   3
   6   3 -10 13983.1 440.956   7
   6  -3  10 14017.7 453.210   5
   6  -3  11 27633.5 635.600   5
   6  -3  11 28345.6 1262.97   1
   6   3 -11 27767.3 632.402   7
   6  -3  12 2504.63 200.217   5
   6  -3  12 2461.36 382.517   1
  -6  -3 -12 1821.17 344.701   3
   6   3 -12 2353.27 195.951   7
   6  -3  13 9154.30 364.608   5
   6   3 -13 9810.98 386.979   7
   6   3 -14 103.342 81.1486   7
   6   3 -15 1086.81 135.450   7
   6   3 -16 24.9348 67.7659   7
   6   3 -17 5003.57 262.995   7
   6   3 -18-66.9433 71.8630   7
   6   3 -19 21.1085 58.3048   7
   6   3 -20 534.878 88.3559   7
   6   3 -21 215.596 55.5257   7
   6   3 -22 23.1090 34.8641   7
   7   3   0-151.782 112.700   2
   7  -3   0 71.5888 92.4420   1
   7  -3   0 26.2936 49.6417   8
   7  -3   0 52.6592 60.1456   5
   7   3   1 347.772 144.159   2
   7  -3   1-11.2546 86.4237   1
   7   3  -1-43.8578 62.5645   2
   7  -3  -1 53.5926 55.7326   8
   7  -3   1-68.9213 75.0070   8
   7  -3  -1 305.613 129.169   1
   7  -3   1-25.9137 53.1157   5
   7   3   2 27264.3 1143.40   2
   7   3  -2 26720.1 1082.27   2
   7  -3   2 27322.8 1119.03   1
   7  -3  -2 28776.8 1034.68   1
   7  -3  -2 27927.6 607.537   8
   7  -3   2 27890.2 610.527   8
   7  -3   2 28170.0 621.514   5
   7  -3   3 2706.59 196.363   8
   7  -3   3 2860.56 205.956   5
   7  -3   3 2796.28 374.304   1
   7   3  -3 2902.20 186.403   7
   7   3  -3 2689.30 338.451   2
   7  -3  -3 2799.70 200.904   8
   7  -3   4 3463.53 431.346   1
   7   3  -4 3063.58 196.472   7
   7  -3  -4 3303.22 218.358   8
   7  -3   4 3225.23 213.432   8
   7  -3   4 3611.69 233.021   5
   7  -3   5-5.94697 57.9228   5
   7  -3   5-65.7322 102.796   1
   7  -3  -5 29.4839 51.9028   8
   7  -3   5 20.1725 57.8450   8
   7   3  -5 3.30228 61.8337   7
   7  -3   6 18166.8 993.704   1
   7   3  -6 17650.7 483.718   7
   7  -3   6 18173.3 527.622   5
   7  -3  -6 18196.7 512.122   8
   7  -3   7 371.264 148.815   1
   7  -3  -7 313.198 88.4462   8
   7  -3   7 240.052 72.6422   5
   7   3  -7 157.522 60.9878   7
   7  -3   8 632.037 194.035   1
   7  -3  -8 441.802 96.9380   8
   7  -3   8 382.283 102.182   5
   7   3  -8 376.520 93.3993   7
   7  -3   9 38669.3 1500.84   1
   7  -3   9 38974.4 787.743   5
   7  -3  -9 37442.2 758.204   8
   7   3  -9 38123.8 740.246   7
   7   3 -10 4479.33 265.439   7
   7  -3  10 4746.19 281.544   5
   7  -3  11 289.010 88.5226   5
   7   3 -11 274.465 93.2315   7
   7  -3  12 344.325 93.9751   5
   7   3 -12 378.524 95.6602   7
   7  -3  13 1157.96 136.548   5
   7   3 -13 1170.17 144.083   7
   7   3 -14 4468.78 259.563   7
   7   3 -15 11.4709 69.7614   7
   7   3 -16 100.989 71.4308   7
   7   3 -17 932.369 116.223   7
   7   3 -18 385.579 84.5749   7
   7   3 -19 323.046 73.6586   7
   7   3 -20 41.8561 39.9186   7
   7  -3  20 70.4678 35.1613   8
   7   3 -21 57.4567 34.1002   7
   8  -3   0 66248.8 991.962   8
   8  -3   0 67455.5 1817.79   1
   8  -3   0 65428.7 973.306   5
   8  -3   1 3948.30 451.111   1
   8  -3  -1 3974.38 430.867   1
   8  -3  -1 4218.90 249.238   5
   8  -3   1 4173.86 254.496   5
   8  -3  -1 4340.12 259.117   8
   8  -3   1 4197.24 256.094   8
   8  -3   2 1292.69 259.359   1
   8  -3  -2 1491.68 162.097   8
   8  -3  -2 1423.51 143.063   5
   8  -3   2 1407.78 156.939   5
   8  -3   2 1430.48 158.525   8
   8  -3  -3 10.9135 73.2518   5
   8  -3   3 14.4172 59.2593   5
   8  -3  -3 33.2956 58.9533   8
   8  -3   3-13.5001 76.2168   8
   8  -3   3 140.121 129.965   1
   8  -3  -4 8212.72 356.451   8
   8  -3   4 8563.29 363.239   8
   8  -3   4 8492.46 688.835   1
   8  -3   4 8330.66 369.727   5
   8   3  -4 8980.25 326.943   7
   8  -3   5 1248.22 156.133   5
   8   3  -5 1527.41 158.577   7
   8  -3  -5 1507.11 164.207   8
   8  -3   5 1435.07 161.050   8
   8  -3  -6 513.883 109.321   8
   8  -3   6 731.467 130.211   5
   8  -3   6 669.228 116.722   8
   8   3  -6 452.806 100.875   7
   8  -3   6 657.554 224.733   1
   8  -3  -7 33125.0 719.652   8
   8   3  -7 30869.8 660.650   7
   8  -3   7 33193.3 749.514   5
   8  -3   7 32514.8 699.578   8
   8  -3  -8 3864.65 251.687   8
   8  -3   8 4282.77 274.422   5
   8   3  -8 3846.84 241.115   7
   8  -3   8 4277.76 262.114   8
   8  -3   9 38.4259 79.5237   5
   8  -3   9 36.5527 72.0008   8
   8   3  -9 63.4378 67.8846   7
   8  -3  10 9441.64 378.160   8
   8  -3  10 9574.58 401.867   5
   8  -3 -10 9065.14 311.745   7
   8   3 -10 9034.34 364.449   7
   8   3 -11 124.722 75.5427   7
   8  -3  11 89.4876 68.7250   5
   8  -3  12 832.607 123.413   5
   8   3 -12 966.790 129.486   7
   8  -3  13 864.605 123.842   5
   8   3 -13 993.675 135.095   7
   8   3 -14 55.3789 66.3764   7
   8   3 -15 48.3010 68.7972   7
   8   3 -16-45.2773 59.5661   7
   8  -3  16 81.5237 58.7753   8
   8  -3  17 48.0647 49.0825   8
   8   3 -17 10.2355 51.2877   7
   8  -3  18 192.470 52.5869   8
   8   3 -18 33.3428 45.1774   7
   8  -3  19 708.678 65.2049   8
   8   3 -19 654.845 73.2553   7
   9  -3   0 145.850 73.4243   5
   9  -3   0 49.3822 70.2261   8
   9  -3  -1 1128.74 140.084   5
   9  -3  -1 1337.92 161.101   8
   9  -3   1 1321.68 157.536   8
   9  -3   1 1396.96 161.092   5
   9  -3  -2 577.878 100.692   5
   9  -3   2 513.065 111.986   5
   9  -3  -2 609.050 113.476   8
   9  -3   2 508.223 104.034   8
   9  -3   3 6250.07 316.257   8
   9  -3   3 6183.84 326.307   5
   9  -3  -3 5895.44 311.924   8
   9  -3   4 16468.9 525.421   5
   9  -3   4 16383.0 508.784   8
   9  -3  -4 16360.7 511.349   8
   9  -3  -5 4580.44 272.295   8
   9  -3   5 4900.06 283.137   8
   9  -3   5 4799.10 290.473   5
   9  -3  -6-14.9435 75.3459   8
   9  -3   6-66.0602 87.3054   8
   9  -3   7-0.78954 68.3791   5
   9  -3   7 17.0481 66.5520   8
   9  -3  -7 3.27901 64.0691   8
   9  -3   8 6171.84 307.939   8
   9  -3   8 6201.48 329.511   5
   9  -3  -8 5988.20 308.477   8
   9  -3   9-26.1333 68.4541   5
   9  -3   9 74.5647 70.0233   8
   9  -3  10 699.474 118.548   8
   9  -3  10 615.405 115.998   5
   9  -3  11 376.492 84.6626   8
   9  -3  11 385.285 92.1812   5
   9  -3  12 867.758 114.263   8
   9  -3  12 813.464 114.618   5
   9  -3  13 1245.61 129.816   8
   9   3 -13 1248.84 127.539   7
   9  -3  14 358.531 72.1669   8
   9   3 -14 497.980 92.6065   7
   9  -3  15-5.31724 40.4734   8
   9   3  15 18.2046 40.8759   5
   9  -3  16 1259.64 100.564   8
   9   3 -16 2396.01 139.481   7
   9  -3  17-42.6698 29.4514   8
   9   3 -17 1898.17 113.247   7
   9   3 -18 2917.30 110.842   7
  10  -3   0 44.5372 63.1633   5
  10  -3   0 48.5528 70.2371   8
  10  -3   1 5987.44 305.263   5
  10  -3   1 6097.44 305.408   8
  10  -3  -1 6185.24 308.310   8
  10  -3   2 9109.96 378.675   5
  10  -3  -2 9170.21 374.923   8
  10  -3   2 8891.17 365.581   8
  10  -3  -3-11.1069 69.1729   8
  10  -3   3 0.36913 68.5175   5
  10  -3   3-25.0529 75.2822   8
  10  -3   4 10.3518 66.1878   5
  10  -3  -4-27.3598 64.1208   8
  10  -3   4 65.0160 71.9054   8
  10  -3   5 3963.16 237.987   8
  10  -3   5 4161.17 263.998   5
  10  -3  -5 3874.12 245.745   8
  10  -3   6 2350.77 204.398   5
  10  -3   6 2300.39 183.567   8
  10  -3  -6 2254.17 187.795   8
  10  -3   7 470.683 113.019   5
  10  -3   7 384.739 84.9010   8
  10  -3   8 35.6137 54.6663   8
  10  -3   8-29.2307 70.8241   5
  10  -3   9 64.5528 50.3444   8
  10  -3   9 105.589 74.6333   5
  10  -3  10 16.5205 58.5447   5
  10  -3  10-38.1451 58.2788   8
  10  -3  11 22.9078 46.1945   8
  10  -3  12 9.52601 38.6132   8
  10  -3  13 160.716 48.8063   8
  10   3  13 141.442 53.0936   5
  10  -3  14 558.916 65.8086   8
  10   3  14 543.473 70.4318   5
  11  -3   0-100.278 67.4296   8
  11  -3  -1 740.302 108.164   8
  11  -3   1 680.734 102.265   8
  11  -3  -2 2450.88 178.152   8
  11  -3   2 2476.46 180.545   8
  11  -3   3 4211.95 225.369   8
  11  -3  -3 4314.47 232.538   8
  11  -3   4-57.6475 54.1647   8
  11  -3  -4 6.69934 58.4858   8
  11  -3   5 262.157 69.6203   8
  11  -3   6 50.0276 43.8227   8
  11  -3   7 495.512 75.4410   8
  11  -3   8 12.1078 36.1346   8
  11  -3   9 281.871 57.6463   8
  11  -3  10-3.94776 32.6871   8
  11   3  10-10.7965 48.8958   5
  11   3  11 300.931 59.8229   5
  11  -3  11 234.910 41.2170   8
  11   3  12 136.074 44.7777   5
  11   3  13 762.921 67.5915   5
  12  -3   0 924.229 93.3962   8
  12  -3  -1 243.422 56.6482   8
  12  -3   1 282.945 59.1921   8
  12   3   1 331.004 59.1314   5
  12   3   2 84.0103 43.0282   5
  12  -3   2 29.6767 34.8606   8
  12   3   3 1837.41 127.817   5
  12  -3   3 2004.21 125.725   8
  12  -3   4 60.2597 36.4400   8
  12   3   4-1.75772 38.5942   5
  12  -3   5 156.646 43.1177   8
  12   3   5 216.247 50.9376   5
  12   3   6 663.146 79.2441   5
  12  -3   6 548.007 61.8112   8
  12   3   7 82.3241 40.9432   5
  12   3   8 266.548 52.3306   5
  12   3   9 38.7297 33.3778   5
  12   3  10 3.87950 25.0007   5
   0   4   0 153324. 1755.93   2
   0   4  -1 236329. 2194.92   2
   0  -4  -1 230943. 2367.23   3
   0   4  -2 490.810 128.074   2
   0  -4  -2 430.095 134.245   3
   0  -4  -3 76787.8 1435.87   3
   0  -4  -4 41883.5 1089.66   3
   0  -4  -5 157195. 2159.61   3
   0  -4  -6 573.654 171.352   3
   0  -4  -7 82376.9 1679.11   3
   0  -4  -8 25066.7 974.643   3
   0  -4  -9 105492. 2090.33   3
   0  -4 -10 61404.4 1661.61   3
   0  -4 -11 742.744 192.763   3
   0  -4  12 1874.05 277.163   1
   0  -4 -12 2006.35 326.596   3
   0  -4 -13 4842.74 246.063   6
   0  -4 -13 5258.15 549.816   3
   0   4 -13 4575.74 253.982   6
   0   4 -14 333.660 85.7604   6
   0  -4 -14 511.241 94.5562   6
   0  -4 -14 482.232 178.138   3
   0  -4 -15 2354.94 183.650   6
   0  -4 -15 2088.62 364.248   3
   0   4 -15 2263.29 191.793   6
   0  -4 -16 14.5724 65.8352   6
   0  -4 -16 246.222 165.018   3
   0  -4 -17 1022.26 137.661   6
   0  -4 -18 626.028 117.507   6
   0  -4 -19 3186.50 217.674   6
   0  -4 -20 1679.97 162.360   6
   0  -4 -21 1252.77 134.956   6
   0  -4 -22 33.2208 53.9493   6
   0  -4 -23 191.672 60.0628   6
   0  -4 -24 162.955 48.9266   6
   1   4   0 46.0133 73.3083   2
  -1   4   0 28.3029 61.0639   2
   1   4  -1 4385.74 333.150   2
  -1   4   1 4019.40 262.219   2
  -1   4  -1 4708.62 285.253   2
  -1  -4  -1 4557.12 331.532   3
   1   4  -2 1334.44 194.856   2
  -1  -4  -2 1289.07 193.409   3
  -1  -4  -3 91325.5 1542.43   3
   1   4  -3 87080.5 1505.86   2
   1  -4  -3 92259.4 1570.97   3
  -1  -4  -4 3314.22 311.157   3
   1  -4  -4 3537.84 326.124   3
  -1  -4  -5 77430.0 1530.91   3
   1  -4  -5 79594.4 1562.88   3
   1  -4  -6 22747.9 860.865   3
  -1  -4  -6 23373.0 888.320   3
  -1  -4  -7 49494.2 1342.82   3
   1  -4  -7 48582.8 1285.18   3
  -1  -4  -8 4310.34 425.046   3
   1  -4  -8 4532.26 423.202   3
  -1  -4  -9 2158.70 313.122   3
   1  -4  -9 1898.71 291.462   3
  -1  -4 -10 439.881 177.835   3
   1  -4 -10 99.8923 93.7934   3
   1  -4  11 4312.31 411.246   1
  -1  -4 -11 4839.22 513.231   3
   1  -4 -11 4516.05 474.856   3
   1  -4 -12 13530.6 400.198   6
  -1  -4 -12 12571.0 838.687   3
   1  -4 -12 12908.3 804.508   3
   1  -4  12 13049.0 719.536   1
  -1   4 -12 13326.7 418.816   6
   1  -4 -13 740.400 111.771   6
   1   4 -13 497.907 91.9573   6
  -1  -4 -13 682.595 103.439   6
   1  -4  13 192.035 86.2915   1
  -1  -4 -13 696.103 214.664   3
   1  -4 -13 226.796 148.394   3
  -1   4 -13 626.707 108.414   6
  -1  -4 -14 1281.33 134.207   6
   1  -4 -14 1203.58 136.737   6
  -1  -4 -14 1319.94 304.489   3
   1  -4 -14 1225.30 279.737   3
  -1   4 -14 1028.83 134.877   6
   1   4 -14 1314.96 142.604   6
  -1  -4 -15 2108.13 174.412   6
   1  -4 -15 2139.77 179.971   6
   1   4 -15 2119.54 183.736   6
  -1  -4 -15 1913.93 366.126   3
   1  -4 -15 1774.84 313.685   3
  -1  -4 -16 695.524 111.108   6
   1  -4 -16 881.954 129.086   6
  -1  -4 -17 2248.33 186.705   6
   1  -4 -17 2078.85 184.082   6
  -1  -4 -18 50.0661 72.4729   6
   1  -4 -18 3.71377 74.9177   6
  -1  -4 -19 74.7295 63.9830   6
   1  -4 -19 109.287 76.7566   6
  -1  -4 -20-20.5777 63.0238   6
   1  -4 -20 36.2992 73.5247   6
   1  -4 -21 856.669 119.150   6
  -1  -4 -21 1051.90 121.855   6
  -1  -4 -22-0.92772 54.5886   6
   1  -4 -22-51.7852 59.4716   6
  -1  -4 -23 1501.43 116.677   6
   1  -4 -23 1556.81 123.307   6
  -1  -4 -24 51.6794 36.2439   6
   1  -4 -24 99.8979 41.7995   6
  -2  -4   0 32322.4 838.097   3
   2   4  -1 30660.8 925.344   2
  -2  -4  -1 29632.4 843.539   3
   2   4  -2 29053.3 915.958   2
  -2   4   2 28607.3 563.237   2
  -2  -4  -2 29263.2 858.727   3
  -2   4   3 152577. 1318.91   2
   2   4  -3 152826. 2109.23   2
   2   4  -4 37351.7 1063.40   2
  -2  -4  -4 38104.2 1048.21   3
  -2  -4  -5 44466.3 1193.27   3
   2  -4  -5 44418.2 1159.11   3
  -2  -4  -6 1063.28 212.759   3
   2  -4  -6 108.355 92.2902   3
  -2  -4  -7 9014.48 598.474   3
   2  -4  -7 8930.02 562.207   3
   2  -4   8 919.099 198.589   1
  -2  -4  -8 1094.71 231.268   3
   2  -4  -8 916.175 206.532   3
   2  -4  -9 15045.1 775.163   3
   2  -4   9 15014.9 750.562   1
  -2  -4  -9 15730.2 850.367   3
  -2  -4 -10 4455.12 485.487   3
   2  -4 -10 4775.58 451.726   3
   2  -4  10 4546.49 423.840   1
   2  -4  11 1041.88 205.760   1
  -2  -4 -11 867.341 232.099   3
   2  -4 -11 1243.09 248.681   3
  -2  -4 -12 2360.86 163.303   6
   2  -4 -12 2444.24 175.084   6
   2  -4  12 2163.34 310.938   1
  -2  -4 -12 2391.75 386.063   3
   2  -4 -12 2142.17 327.933   3
  -2  -4 -13 6028.43 267.773   6
  -2  -4 -13 6895.49 653.352   3
   2  -4 -13 6400.66 289.919   6
   2  -4  13 5928.00 523.946   1
   2   4 -13 5867.01 275.291   6
   2  -4 -13 6585.25 585.521   3
  -2  -4 -14 210.229 65.8119   6
   2  -4 -14 271.268 81.5011   6
   2  -4 -14 40.3613 99.3977   3
  -2  -4 -15 203.582 76.3883   6
   2  -4 -15 185.189 82.4786   6
  -2  -4 -16 106.296 69.0090   6
   2  -4 -16-8.07509 70.2371   6
   2  -4 -17 7708.83 335.143   6
  -2  -4 -17 7404.95 318.085   6
  -2  -4 -18 214.361 74.7643   6
   2  -4 -18 108.087 78.0293   6
  -2  -4 -19 288.898 81.7161   6
   2  -4 -19 410.760 100.454   6
  -2  -4 -20 1897.42 158.179   6
   2  -4 -20 2139.18 175.302   6
  -2  -4 -21 349.872 77.7923   6
   2  -4 -21 433.428 91.6114   6
  -2  -4 -22 352.097 72.2772   6
   2  -4 -22 350.641 72.6843   6
  -2  -4 -23 703.559 79.4892   6
   2  -4 -23 815.624 88.5445   6
   2  -4 -24-3.90946 32.8836   6
  -3  -4   0 45.2160 56.8231   3
   3   4  -1 1821.19 264.335   2
  -3  -4  -1 2273.16 243.455   3
   3   4  -2 595.052 164.707   2
  -3  -4  -2 343.111 120.651   3
   3  -4  -2 402.324 111.465   1
   3   4  -3 3431.00 349.084   2
   3  -4   3 3273.14 324.111   1
   3  -4  -3 3630.40 285.854   1
   3  -4   4 68830.8 1465.88   1
   3  -4  -4 69513.1 1162.63   1
   3   4  -4 70008.3 1551.25   2
  -3  -4  -4 67790.5 1441.40   3
   3  -4   5 1076.72 211.681   1
  -3  -4  -5 619.857 170.249   3
   3  -4  -5 902.854 131.164   1
   3  -4   6 17031.0 768.934   1
  -3  -4  -6 17238.5 802.468   3
   3  -4   7 11348.5 651.078   1
  -3  -4  -7 10900.7 671.048   3
  -3  -4  -8 2248.92 323.946   3
   3  -4   8 1933.90 274.886   1
   3  -4  -8 1736.73 256.115   3
   3  -4   9-125.864 104.939   1
  -3  -4  -9-32.9023 117.449   3
   3  -4  -9 180.238 104.735   3
   3  -4  10 620.321 181.732   1
  -3  -4 -10 691.152 204.249   3
   3  -4 -10 765.785 180.617   3
   3  -4 -11 10214.6 345.063   6
  -3  -4 -11 10109.7 765.971   3
   3  -4 -11 9021.70 629.504   3
   3  -4  11 9548.25 659.830   1
  -3  -4 -12 21154.4 468.440   6
   3  -4 -12 22014.9 522.121   6
  -3  -4 -12 20571.7 1129.41   3
   3  -4 -12 21489.0 1002.90   3
   3  -4  12 21563.8 1009.68   1
   3  -4 -13 895.058 122.338   6
  -3  -4 -13 670.087 97.1664   6
   3  -4  13 323.381 158.291   1
  -3  -4 -13 532.989 187.246   3
  -3  -4 -14 2690.12 181.895   6
   3  -4 -14 2748.63 200.656   6
   3  -4  14 2655.92 367.354   1
  -3  -4 -14 2620.58 437.360   3
   3  -4 -15 23068.0 566.570   6
  -3  -4 -15 23268.0 532.858   6
   3  -4 -16 8274.23 344.293   6
  -3  -4 -16 8215.54 322.646   6
  -3  -4 -17 78.7387 67.8452   6
   3  -4 -17 119.268 75.8065   6
  -3  -4 -18 306.178 84.5491   6
   3  -4 -18 386.513 97.1672   6
  -3  -4 -19 3218.08 196.551   6
   3  -4 -19 3454.61 216.403   6
  -3  -4 -20 577.978 91.1229   6
   3  -4 -20 590.753 100.694   6
  -3  -4 -21 238.015 63.0490   6
   3  -4 -21 177.587 59.0599   6
  -3  -4 -22-3.79668 39.3681   6
   3  -4 -22-27.6856 45.9339   6
   3   4 -22 39.8432 48.9055   7
  -3  -4 -23-5.33714 27.4078   6
   3  -4 -23 94.8699 41.4987   6
   3   4 -23 3.46511 34.2604   7
   4   4   0 18321.6 832.524   2
  -4  -4   0 20083.6 638.042   3
   4  -4   0 18975.5 741.920   1
   4   4  -1 3409.16 362.457   2
   4  -4   1 2897.41 304.819   1
  -4  -4  -1 3305.86 284.993   3
   4  -4  -1 3238.16 301.554   1
   4   4  -2 8010.88 556.316   2
  -4  -4  -2 7015.56 430.640   3
   4  -4  -2 7465.88 433.986   1
   4  -4   2 7316.64 492.418   1
   4   4  -3 2238.44 304.456   2
  -4  -4  -3 2064.24 248.295   3
   4  -4   3 2147.66 276.535   1
   4  -4  -3 2342.81 242.199   1
   4  -4   4-8.27880 101.970   1
   4  -4  -4 252.618 92.8499   1
   4   4  -4 169.931 115.865   2
  -4  -4  -4 125.292 97.4422   3
  -4  -4  -5 40145.0 1208.41   3
   4  -4   5 38036.3 1191.88   1
  -4  -4  -6 5404.65 474.629   3
   4  -4   6 5571.75 469.408   1
  -4  -4  -7 14366.9 786.056   3
   4  -4   7 15142.9 791.341   1
  -4  -4  -8 12513.3 769.104   3
   4  -4   8 13677.6 774.817   1
   4  -4   9 1616.78 283.947   1
  -4  -4  -9 1334.40 279.270   3
   4  -4  10-82.7170 109.491   1
   4  -4 -10 60.0741 49.7651   6
  -4  -4 -10 41.9547 97.7304   3
   4  -4 -11 9563.26 340.906   6
  -4  -4 -11 9768.60 765.336   3
   4  -4  11 8835.54 674.719   1
   4  -4 -12 7892.55 318.975   6
  -4  -4 -12 8345.80 738.589   3
   4  -4  12 7524.47 627.396   1
   4  -4 -13 73842.5 984.094   6
  -4  -4 -13 74740.4 2254.24   3
   4  -4  13 74271.1 1968.11   1
   4  -4 -14 2822.83 205.158   6
   4  -4 -15 4660.37 256.953   6
   4  -4 -16 1393.83 149.996   6
   4  -4 -17 1294.36 145.252   6
  -4  -4 -17 1459.08 131.616   6
  -4  -4 -18 13.3495 47.8531   6
   4  -4 -18 6.09705 61.9392   6
  -4  -4 -19 1350.15 119.995   6
   4  -4 -19 1390.57 135.067   6
   4  -4 -20 366.267 72.9870   6
   4   4 -20 535.156 92.2212   7
   4  -4 -21 15.4397 43.3585   6
   4   4 -21-54.7488 50.1741   7
   4  -4 -22 104.426 37.8633   6
   4   4 -22 87.8323 43.6886   7
   4   4 -23 75.0783 34.2344   7
   5   4   0-111.015 110.318   2
   5  -4   0-123.405 91.3260   1
   5   4  -1 8119.66 597.300   2
   5  -4   1 7275.13 508.438   1
   5  -4  -1 8073.24 508.126   1
   5   4  -2 11332.6 699.622   2
   5  -4  -2 11101.8 580.772   1
   5  -4   2 10741.4 633.200   1
   5  -4   3 84.9806 106.962   1
   5   4  -3-7.03641 109.316   2
   5  -4  -3 31.3679 50.6075   1
   5   4  -4 4808.58 460.637   2
  -5  -4  -4 5305.35 421.221   3
   5  -4   4 4914.56 454.564   1
  -5  -4  -5 11276.7 653.700   3
   5  -4   5 10140.0 668.303   1
  -5  -4  -6 12278.6 721.813   3
   5  -4   6 12711.4 762.839   1
   5  -4   7 583.622 185.289   1
  -5  -4  -7 855.547 208.371   3
  -5  -4  -8 2616.37 366.274   3
   5  -4   8 2291.94 352.068   1
   5  -4  -8 2417.23 176.231   8
   5  -4   8 2405.16 187.017   5
   5  -4  -9 3907.28 210.831   6
  -5  -4  -9 3632.50 447.367   3
   5  -4   9 4047.80 239.934   5
   5   4  -9 3759.51 216.110   7
   5  -4   9 3916.24 443.863   1
   5  -4  -9 4238.34 237.373   8
   5  -4 -10 1428.29 135.018   6
   5  -4  10 1631.06 159.668   5
   5  -4  10 1139.54 252.788   1
  -5  -4 -10 1256.42 284.338   3
   5   4 -10 1755.10 157.909   7
   5  -4 -11 3717.74 214.992   6
  -5  -4 -11 3948.82 495.446   3
   5   4 -11 3582.41 225.452   7
   5  -4  11 4354.96 496.276   1
   5  -4 -12 3419.89 214.127   6
  -5  -4 -12 2772.51 428.150   3
   5   4 -12 3414.01 223.191   7
   5  -4  12 3472.81 461.100   1
   5  -4 -13 1936.59 163.249   6
   5   4 -13 1699.43 164.412   7
   5  -4 -14 2818.93 196.324   6
   5   4 -14 2878.73 216.619   7
   5   4 -15 989.651 131.776   7
   5  -4 -15 887.158 116.055   6
   5  -4 -16 307.812 79.1966   6
   5   4 -16 280.819 84.0343   7
   5  -4 -17 603.887 95.5349   6
   5   4 -17 435.806 100.113   7
   5  -4 -18 206.202 70.9680   6
   5   4 -18 92.1996 70.7257   7
   5  -4 -19 607.062 83.7774   6
   5   4 -19 606.739 98.0234   7
   5  -4 -20 20.8300 36.9673   6
   5   4 -20-0.23294 52.8814   7
   5  -4 -21 218.851 47.6072   6
   5   4 -21 190.464 55.9047   7
   5   4 -22-46.8126 36.0792   7
   6   4   0 1987.07 322.453   2
   6  -4   0 2340.43 299.942   1
   6  -4  -1 5042.09 438.760   1
   6   4   1 5080.19 510.596   2
   6   4  -1 5204.08 510.138   2
   6  -4   1 5242.48 467.710   1
   6   4  -2 110.370 92.0657   2
   6  -4  -2 214.754 100.798   1
   6   4  -3 917.063 215.894   2
   6  -4   3 1361.35 261.312   1
   6  -4   4 219.723 68.5324   5
   6  -4  -4 116.423 54.3337   8
   6   4  -4 70.4354 95.4726   2
   6  -4   5 97.1702 50.3555   5
   6  -4   5 73.9331 102.432   1
   6  -4  -5 163.221 52.4578   8
   6  -4   6 1035.59 131.805   5
   6  -4  -6 1035.56 124.126   8
   6  -4   6 720.958 206.825   1
   6   4  -6 926.456 111.166   7
   6  -4   7 18741.7 529.122   5
   6  -4  -7 19086.8 511.959   8
   6   4  -7 19155.5 488.559   7
   6  -4   7 19431.6 1011.89   1
   6  -4   8 4204.86 257.671   5
   6   4  -8 4134.80 236.107   7
   6  -4  -8 4553.97 256.481   8
   6  -4   8 3595.22 454.911   1
   6  -4   9 4843.98 526.579   1
  -6  -4  -9 5630.63 567.621   3
   6  -4  -9 5491.87 284.882   8
   6  -4   9 5543.80 295.202   5
   6   4  -9 5300.53 272.837   7
   6  -4  10 2674.53 213.127   5
   6   4 -10 2461.14 194.040   7
  -6  -4 -10 3142.40 451.074   3
   6  -4  10 2914.82 414.192   1
  -6  -4 -11 51143.1 1801.64   3
   6   4 -11 51000.8 850.948   7
   6   4 -12-35.0305 72.9143   7
   6  -4 -13 19475.7 470.771   6
   6   4 -13 18699.9 523.865   7
   6  -4 -14 1301.75 127.343   6
   6   4 -14 1448.14 153.469   7
   6  -4 -15 7318.48 279.501   6
   6   4 -15 7474.16 323.015   7
   6   4 -16 1584.46 153.718   7
   6   4 -17 463.760 90.5484   7
   6   4 -18 243.345 76.1444   7
   6   4 -19 1993.81 142.756   7
   6   4 -20 254.739 58.8817   7
   6   4 -21 466.701 60.9552   7
   7  -4   0-37.0421 92.7494   1
   7   4   0-123.990 128.770   2
   7  -4   0-23.5403 58.8322   8
   7  -4   0 14.9584 65.6000   5
   7   4   1 4518.89 494.025   2
   7  -4   1 5215.95 503.618   1
   7   4  -1 4418.55 486.652   2
   7  -4  -1 4875.67 453.377   1
   7  -4  -1 4759.73 260.097   5
   7  -4  -1 5175.62 275.946   8
   7  -4   1 5002.17 275.591   8
   7  -4   1 4638.78 263.691   5
   7   4   2 130.485 128.938   2
   7   4  -2 248.049 149.045   2
   7  -4   2 61.5027 63.0941   5
   7  -4   2 119.131 69.0967   8
   7  -4  -2 197.701 76.8646   8
   7  -4   3 5593.30 298.890   5
   7  -4   3 5775.64 294.490   8
   7  -4   3 6186.38 565.557   1
   7   4  -3 5117.58 520.426   2
   7  -4  -3 5673.38 290.016   8
   7   4  -3 5654.60 249.473   7
   7  -4   4 20848.5 551.134   8
   7  -4   4 20687.3 1042.73   1
   7  -4   4 21084.0 576.066   5
   7   4  -4 18546.6 458.780   7
   7  -4  -4 21094.6 554.510   8
   7  -4   5 26776.6 1209.75   1
   7  -4  -5 27035.7 634.224   8
   7  -4   5 26186.8 619.169   8
   7   4  -5 24690.0 549.591   7
   7  -4   5 26296.0 648.534   5
   7  -4  -6 99.9832 72.0033   8
   7  -4   6 84.5551 70.9463   5
   7  -4   6 26.5963 72.1021   8
   7   4  -6-85.6556 80.2623   7
   7  -4   7 37972.0 1488.94   1
   7   4  -7 34977.7 684.135   7
   7  -4  -7 36345.7 742.300   8
   7  -4   7 36289.8 776.236   5
   7  -4   8 650.228 122.958   5
   7  -4  -8 613.319 120.278   8
   7   4  -8 429.727 98.2232   7
   7  -4   9 7989.39 370.985   5
   7   4  -9 7839.62 337.717   7
   7  -4  -9 7657.85 349.589   8
   7  -4  10 32.7151 68.8143   5
   7   4 -10 29.0935 67.9861   7
   7   4 -11 1226.66 143.639   7
   7   4 -12 5286.18 276.826   7
   7   4 -13-110.885 80.3646   7
   7   4 -14 464.979 97.4533   7
   7   4 -15 97.3749 65.0933   7
   7   4 -16 1281.84 131.529   7
   7   4 -17 1255.12 122.207   7
   7   4 -18 36.8771 49.2017   7
   7   4 -19 54.2941 42.4060   7
   7  -4  20 143.607 40.5407   8
   7   4 -20 52.4966 35.0984   7
   8  -4   0 31150.7 1241.00   1
   8  -4   0 30784.5 692.362   5
   8  -4   0 32820.3 715.601   8
   8   4   1 19008.3 1042.99   2
   8  -4   1 18004.0 972.628   1
   8  -4   1 17381.5 533.934   5
   8  -4  -1 17790.8 528.387   8
   8  -4   1 17935.4 535.971   8
   8  -4   2 1336.58 158.720   5
   8   4   2 893.497 240.217   2
   8  -4   2 1192.23 256.987   1
   8  -4  -2 1324.32 155.010   8
   8  -4   2 1122.81 145.506   8
   8   4   3 862.244 246.758   2
   8  -4   3 823.168 214.138   1
   8  -4   3 1088.84 148.567   5
   8  -4  -3 883.526 133.282   8
   8  -4   3 808.534 128.294   8
   8  -4   4 138.995 124.946   1
   8  -4  -4 74.0257 65.5322   8
   8  -4   4 172.825 70.2116   8
   8  -4   4 198.283 88.5542   5
   8  -4   5 9967.56 414.347   5
   8  -4  -5 9789.06 398.037   8
   8   4  -5 10553.8 347.745   7
   8  -4   5 10443.4 412.820   8
   8  -4  -6 318.506 102.612   8
   8  -4   6 355.295 104.705   8
   8  -4   6 310.085 108.874   5
   8  -4   7 131.877 81.3939   8
   8  -4   7 85.4501 68.5820   5
   8  -4  -7 146.520 82.8591   8
   8   4  -7 278.212 109.603   7
   8  -4  -8 8796.26 374.927   8
   8  -4   8 8213.92 362.365   8
   8   4  -8 7346.96 319.778   7
   8  -4   8 8642.59 391.574   5
   8  -4   9 51.3882 71.1456   5
   8  -4   9 73.1522 72.8992   8
   8   4  -9 8.08433 63.5139   7
   8  -4  10 18.3589 68.2611   8
   8   4 -10-20.0315 77.0653   7
   8  -4  11 131.018 82.4978   8
   8   4 -11 23.0047 63.1990   7
   8  -4  12 244.536 78.4168   8
   8   4 -12 168.887 74.5444   7
   8  -4  13 101.660 70.8009   8
   8   4 -13 90.7997 65.6207   7
   8  -4  14 217.864 76.8430   8
   8   4 -14 55.1975 62.1059   7
   8  -4  15 758.554 104.694   8
   8   4 -15 531.216 85.9699   7
   8  -4  16 188.489 62.0251   8
   8   4 -16 28.9652 47.9953   7
   8  -4  17 777.449 89.5035   8
   8   4 -17 738.403 83.1141   7
   8   4 -18 617.245 69.3482   7
   8  -4  18 316.592 55.1558   8
   9  -4   0-59.1999 76.5856   8
   9  -4   1 1664.43 172.844   8
   9  -4  -1 1726.40 174.913   8
   9  -4   2 2911.32 227.487   5
   9  -4  -2 2658.99 215.047   8
   9  -4   2 2655.32 213.184   8
   9  -4   3 11664.7 445.892   5
   9  -4  -3 11800.6 437.029   8
   9  -4   3 11799.2 439.755   8
   9  -4   4 1742.17 185.383   5
   9  -4  -4 1610.99 173.969   8
   9  -4   4 1530.56 165.710   8
   9  -4   5 3160.42 241.851   5
   9  -4  -5 3084.73 228.908   8
   9  -4   5 3339.78 239.417   8
   9  -4   6 1449.24 167.094   5
   9  -4  -6 1387.13 159.828   8
   9  -4   6 1472.39 162.635   8
   9  -4   7 112.362 68.9173   5
   9  -4  -7 295.507 88.2531   8
   9  -4   7 364.271 98.8326   8
   9  -4  -8 10.1637 64.2656   8
   9  -4   8 77.4716 74.8047   8
   9  -4   9 1554.12 159.604   8
   9   4  -9 5930.79 251.399   7
   9  -4  10 57.0965 67.4149   8
   9   4 -10 3304.11 189.780   7
   9  -4  11 198.430 73.4646   8
   9   4 -11 3040.31 191.662   7
   9   4 -12 2617.43 165.519   7
   9  -4  12 333.675 81.5724   8
   9  -4  13 23.3046 49.2352   8
   9   4 -13 2125.48 153.398   7
   9  -4  14 207.698 64.1730   8
   9   4 -14 3121.17 160.790   7
   9   4  15 762.204 76.5716   5
   9  -4  15 851.648 89.7112   8
   9  -4  16 7.59557 32.0177   8
   9   4 -16 3651.15 137.884   7
  10  -4   0-29.6936 67.4367   8
  10  -4  -1 1899.83 177.210   8
  10  -4   1 1830.16 173.636   8
  10  -4  -2-57.0802 72.6883   8
  10  -4   2-20.3954 67.0508   8
  10  -4   3 769.816 118.249   8
  10  -4  -3 824.246 125.233   8
  10  -4  -4-6.31347 75.1184   8
  10  -4   4 140.637 79.1160   8
  10  -4  -5 7661.06 331.652   8
  10  -4   5 8077.27 336.298   8
  10  -4   6 1917.78 167.992   8
  10  -4  -6 1868.63 170.547   8
  10  -4   7 82.2866 70.4827   8
  10  -4   8 57.3877 62.6369   8
  10  -4   9 996.914 115.712   8
  10  -4  10 600.625 93.4447   8
  10  -4  11 33.5829 51.6971   8
  10  -4  12 382.239 69.0038   8
  10  -4  13 143.716 45.0302   8
  10   4  14 31.3794 31.5286   5
  10  -4  14 17.2693 28.1481   8
  11  -4   0-105.811 71.7535   8
  11  -4  -1 3906.12 220.619   8
  11  -4   1 3941.63 219.622   8
  11  -4  -2 125.892 66.1983   8
  11  -4   2 278.020 74.5512   8
  11  -4  -3 4775.97 238.184   8
  11  -4   3 4692.99 232.936   8
  11  -4  -4 448.685 89.0843   8
  11  -4   4 507.828 87.7567   8
  11  -4   5 67.0341 52.1018   8
  11  -4   6 1324.58 122.917   8
  11  -4   7 1582.50 126.670   8
  11  -4   8 602.116 80.9552   8
  11  -4   9 3298.09 161.842   8
  11  -4  10 483.783 62.2684   8
  11  -4  11 1249.90 85.5907   8
  11   4  11 1412.88 101.094   5
  11   4  12 46.1511 31.3267   5
  12  -4   0 564.007 73.1968   8
  12  -4  -1 2295.15 137.149   8
  12  -4   1 2200.64 131.853   8
  12   4   1 2077.76 112.430   5
  12  -4   2 695.529 78.1876   8
  12   4   2 556.362 66.5725   5
  12  -4   3 2434.73 132.435   8
  12   4   3 2474.64 131.762   5
  12  -4   4 624.022 72.0637   8
  12   4   4 616.891 70.8129   5
  12  -4   5 1614.01 102.503   8
  12   4   5 1746.87 112.329   5
  12  -4   6-7.75940 29.1109   8
  12   4   6 64.3177 37.0811   5
  12   4   7 1461.09 97.4371   5
  12   4   8 110.358 33.7220   5
   0   5   0 33.6376 71.1546   2
   0   5   1 37.2040 67.7500   2
   0   5  -1-43.1676 71.6625   2
   0   5   2 20.6711 69.4324   2
   0   5  -2 20.4229 77.0363   2
   0  -5  -3 131.685 113.916   3
   0  -5  -4-24.8524 97.0616   3
   0  -5  -5-0.91452 108.825   3
   0  -5  -6 9.63825 105.204   3
   0  -5  -7-12.2634 99.5235   3
   0  -5  -8-164.304 138.410   3
   0  -5  -9-195.060 141.038   3
   0  -5 -10 59.4521 114.403   3
   0  -5 -11 9.92994 40.0693   6
   0  -5 -11 188.600 125.559   3
   0  -5 -12 4.68240 57.2828   6
   0  -5 -12-113.919 112.598   3
   0  -5 -13 9.28830 54.1219   6
   0  -5 -13-119.214 98.9983   3
   0  -5 -14-27.4544 68.9972   6
   0  -5 -14 69.2371 105.877   3
   0  -5 -15 39.4329 63.6468   6
   0  -5 -16 37.0914 69.4725   6
   0  -5 -17 15.4672 67.8821   6
   0  -5 -18 3.18250 67.1927   6
   0  -5 -19-53.4213 67.6037   6
   0  -5 -20-4.32356 59.8299   6
   0  -5 -21 8.11938 51.9040   6
   0  -5 -22-55.9292 44.5701   6
   0  -5 -23 8.29240 38.7140   6
   1   5   0-169.351 112.678   2
  -1   5   0-9.23904 57.2104   2
   1   5   1 39440.6 1098.00   2
   1   5  -1 40145.0 1115.69   2
  -1   5   1 41168.0 942.396   2
  -1   5   2 2879.92 260.930   2
   1   5  -2 3004.18 317.506   2
  -1  -5  -2 3049.88 328.916   3
  -1   5   3 23177.1 721.727   2
   1   5  -3 22191.3 847.723   2
  -1  -5  -3 23638.6 908.371   3
   1  -5  -4 512.939 182.367   3
  -1  -5  -4 398.107 150.031   3
  -1  -5  -5 4557.51 435.086   3
   1  -5  -5 4757.58 441.648   3
  -1  -5  -6 7767.53 575.680   3
   1  -5  -6 7874.84 580.127   3
  -1  -5  -7 35352.0 1245.59   3
   1  -5  -7 36641.8 1263.50   3
  -1  -5  -8 2282.72 348.684   3
   1  -5  -8 2005.53 324.254   3
  -1  -5  -9 30961.2 1253.84   3
   1  -5  -9 31107.8 1240.57   3
  -1  -5 -10-391.115 182.071   3
   1  -5 -10 75.4141 119.712   3
  -1  -5 -11 5511.21 251.943   6
   1  -5 -11 5808.88 270.429   6
  -1  -5 -11 5963.75 588.224   3
   1  -5 -11 5536.95 568.577   3
   1  -5  11 5344.26 501.731   1
  -1  -5 -12-27.8615 45.5669   6
   1  -5 -12-44.9435 54.4762   6
   1  -5  12 164.809 116.433   1
   1  -5 -12-22.3039 104.334   3
  -1  -5 -13 4070.30 229.962   6
   1  -5 -13 4471.99 251.593   6
  -1  -5 -13 3578.85 500.681   3
   1  -5 -13 4101.05 521.068   3
   1  -5  13 4736.39 470.097   1
  -1  -5 -14-15.7367 59.4415   6
   1  -5 -14-26.1934 66.5668   6
   1  -5 -14 55.5812 89.7747   3
  -1  -5 -15 171.324 75.9082   6
   1  -5 -15 137.704 82.0022   6
  -1  -5 -16 234.972 77.6357   6
   1  -5 -16 222.235 90.2494   6
  -1  -5 -17 1860.86 166.128   6
   1  -5 -17 1862.01 174.136   6
  -1  -5 -18 5.50241 60.3694   6
   1  -5 -18-3.53808 64.6684   6
  -1  -5 -19 606.359 102.969   6
   1  -5 -19 866.515 124.353   6
  -1  -5 -20 171.276 65.9200   6
   1  -5 -20 221.862 77.1264   6
  -1  -5 -21 505.717 80.0417   6
   1  -5 -21 618.656 95.5123   6
  -1  -5 -22 139.487 52.4695   6
   1  -5 -22 130.159 58.7006   6
  -1  -5 -23 0.73395 31.4580   6
   1  -5 -23 51.1214 37.8628   6
   2   5   0 1984.79 275.818   2
   2   5  -1 8389.39 555.379   2
  -2  -5  -1 8418.26 511.049   3
   2   5  -2 7397.95 518.480   2
  -2  -5  -2 7152.58 492.891   3
   2   5  -3 21252.5 883.946   2
  -2  -5  -3 21349.5 874.140   3
   2   5  -4 27406.4 1011.62   2
  -2  -5  -4 28249.3 1025.40   3
  -2  -5  -5 100710. 1991.78   3
  -2  -5  -6 3501.51 393.662   3
   2  -5  -6 3863.14 409.934   3
  -2  -5  -7 303.586 148.347   3
   2  -5  -7 425.624 154.620   3
  -2  -5  -8 4378.63 462.744   3
   2  -5  -8 4168.61 439.523   3
   2  -5   9 17592.5 887.050   1
  -2  -5  -9 17075.2 950.079   3
   2  -5  -9 18357.2 942.899   3
   2  -5 -10 69.2266 49.4053   6
   2  -5  10 253.812 137.212   1
  -2  -5 -10 119.368 121.605   3
   2  -5 -10 172.242 127.226   3
  -2  -5 -11 10309.4 337.151   6
   2  -5 -11 10951.3 373.615   6
  -2  -5 -11 11008.4 817.888   3
   2  -5 -11 10695.6 760.718   3
   2  -5  11 10808.6 726.480   1
  -2  -5 -12 3056.41 192.540   6
   2  -5 -12 3290.53 213.389   6
  -2  -5 -12 3587.96 482.110   3
   2  -5  12 3286.24 410.369   1
   2  -5 -12 2434.36 372.417   3
  -2  -5 -13 1875.77 155.713   6
   2  -5 -13 2004.19 172.302   6
   2  -5  13 2199.29 375.122   1
  -2  -5 -13 2123.33 389.855   3
   2  -5 -13 2103.39 366.809   3
  -2  -5 -14-9.07414 59.8456   6
   2  -5 -14 6.73582 56.7628   6
  -2  -5 -14 152.693 151.874   3
  -2  -5 -15 65.8945 58.1972   6
   2  -5 -15 67.5438 73.6632   6
  -2  -5 -16 460.293 90.8633   6
   2  -5 -16 560.535 113.166   6
  -2  -5 -17 659.574 100.401   6
   2  -5 -17 574.427 107.100   6
  -2  -5 -18 104.559 64.1265   6
   2  -5 -18 132.983 77.8112   6
   2  -5 -19 4217.12 238.326   6
  -2  -5 -19 4012.68 217.036   6
  -2  -5 -20 1.65755 46.6612   6
   2  -5 -20 59.2359 59.3189   6
  -2  -5 -21-16.6811 43.4559   6
   2  -5 -21-20.0050 56.0884   6
  -2  -5 -22-0.32980 37.9278   6
   2  -5 -22-21.4115 44.8125   6
   2   5 -22-97.3748 41.0546   7
  -2  -5 -23 149.452 36.3333   6
   2  -5 -23 314.041 54.6330   6
   3   5   0-74.8310 145.658   2
   3   5  -1 228106. 3043.82   2
  -3  -5  -1 231251. 2647.89   3
   3   5  -2 73230.6 1724.80   2
  -3  -5  -2 72802.0 1562.27   3
   3   5  -3 41080.6 1299.80   2
  -3  -5  -3 40540.7 1211.93   3
   3   5  -4 653.921 208.382   2
   3  -5  -4 559.797 140.533   1
  -3  -5  -4 679.207 181.393   3
  -3  -5  -5 8635.73 594.451   3
   3  -5   5 9164.74 611.110   1
  -3  -5  -6 8152.12 600.121   3
   3  -5   6 9316.23 631.043   1
   3  -5   7 372.176 161.857   1
  -3  -5  -7 470.970 185.584   3
  -3  -5  -8 1605.71 290.824   3
   3  -5   8 1611.19 288.087   1
   3  -5  -9 615.865 96.0447   6
  -3  -5  -9 612.000 222.070   3
   3  -5   9 559.413 183.149   1
   3  -5  10 222.032 132.856   1
   3  -5 -10 384.548 82.7720   6
  -3  -5 -10 529.594 199.313   3
   3  -5 -11 1177.48 132.685   6
   3  -5  11 1414.70 270.718   1
   3  -5 -12 2155.42 176.155   6
   3  -5  12 1903.74 329.619   1
  -3  -5 -12 1614.86 349.920   3
   3  -5  13 572.275 199.920   1
  -3  -5 -13 592.442 89.8444   6
   3  -5 -13 782.655 116.681   6
  -3  -5 -13 633.116 233.773   3
  -3  -5 -14 2570.39 176.563   6
   3  -5 -14 2340.62 191.192   6
  -3  -5 -15 2324.71 172.486   6
   3  -5 -15 2459.50 196.997   6
  -3  -5 -16 54.6775 59.0382   6
   3  -5 -16 71.9269 78.4216   6
   3  -5 -17 4809.23 261.075   6
  -3  -5 -17 4900.71 239.027   6
  -3  -5 -18 239.472 62.8771   6
   3  -5 -18 254.269 83.3701   6
  -3  -5 -19 217.536 61.6485   6
   3  -5 -19 304.849 83.4427   6
  -3  -5 -20 6.42636 40.6678   6
   3  -5 -20-7.66976 54.3763   6
   3   5 -20-68.8234 56.5218   7
  -3  -5 -21 327.717 58.9134   6
   3  -5 -21 335.731 67.9688   6
   3   5 -21 390.405 67.8806   7
   3  -5 -22 105.849 42.2635   6
   3   5 -22 33.3813 34.1097   7
   4   5   0 22216.7 1012.04   2
   4  -5   0 22585.0 887.785   1
   4   5   1 35123.0 1269.75   2
   4   5  -1 35909.0 1289.33   2
  -4  -5  -1 34975.1 1028.84   3
   4  -5   1 37179.0 1163.02   1
   4  -5  -1 34822.3 1078.57   1
   4   5  -2 16079.0 863.320   2
  -4  -5  -2 15759.7 727.020   3
   4  -5   2 15717.5 781.877   1
   4  -5  -2 15733.9 703.957   1
   4  -5  -3-31.4548 45.8919   1
   4   5  -3-36.8123 109.828   2
   4  -5   3 74.7327 93.9802   1
  -4  -5  -3-50.1526 114.782   3
   4   5  -4 8636.90 645.848   2
  -4  -5  -4 8889.80 590.449   3
   4  -5   4 8029.68 591.945   1
  -4  -5  -5 53509.2 1491.45   3
   4  -5   5 50280.9 1496.04   1
  -4  -5  -6 17436.8 896.725   3
   4  -5   6 17864.2 906.960   1
   4  -5   7 652.064 199.483   1
  -4  -5  -7 563.735 174.271   3
   4  -5   8 939.111 234.884   1
  -4  -5  -8 639.526 194.013   3
   4  -5  -9 2817.77 192.562   6
   4  -5   9 3377.95 427.544   1
  -4  -5  -9 2888.37 406.726   3
   4  -5 -10 7873.27 319.140   6
  -4  -5 -10 7584.15 698.801   3
   4  -5  10 8023.88 660.246   1
   4  -5 -11 2690.89 193.211   6
   4  -5  11 2949.52 395.194   1
  -4  -5 -11 2835.56 435.929   3
   4  -5  12 97.3008 102.110   1
   4  -5 -12 26.0561 74.3508   6
  -4  -5 -12-178.528 143.250   3
   4  -5 -13 6205.24 298.967   6
   4  -5 -14 430.164 99.9251   6
   4  -5 -15 7175.36 318.487   6
   4  -5 -16 129.485 72.9190   6
   4   5 -16 265.044 77.0117   7
   4  -5 -17 728.070 106.513   6
   4   5 -17 719.227 108.557   7
   4  -5 -18-29.9057 61.1804   6
   4   5 -18-78.4780 67.5035   7
   4   5 -19 2064.53 148.857   7
   4  -5 -19 2249.45 159.421   6
   4  -5 -20-53.5900 49.3992   6
   4   5 -20-36.1420 43.8573   7
   4  -5 -21 45.9015 37.1976   6
   4   5 -21-9.84788 36.2432   7
   4  -5 -22-6.76272 25.0528   6
   5  -5   0-50.6690 74.2127   1
   5   5   0 10.9785 114.885   2
   5   5   1 3418.54 439.256   2
   5   5  -1 3355.80 424.369   2
   5  -5   1 3627.01 391.625   1
   5  -5  -1 3161.38 349.873   1
   5   5  -2 11962.7 788.358   2
   5  -5   2 12456.4 733.942   1
   5  -5  -2 12403.9 663.070   1
   5   5  -3 3906.14 449.048   2
   5  -5   3 4622.43 460.247   1
   5   5  -4 7705.59 636.790   2
   5  -5   4 7737.43 608.442   1
  -5  -5  -5 3004.26 353.995   3
   5  -5  -5 2449.46 176.248   8
   5  -5   5 2634.91 367.412   1
  -5  -5  -6 3735.00 416.158   3
   5  -5  -6 3720.39 220.215   8
   5  -5   6 3958.49 452.569   1
   5  -5   7 114.862 149.205   1
   5  -5  -7-42.2916 50.2670   8
  -5  -5  -7 181.945 99.9694   3
   5  -5  -8 16116.8 442.197   6
  -5  -5  -8 14763.1 899.986   3
   5  -5  -8 16314.7 459.828   8
   5  -5   8 16098.2 942.845   1
   5  -5  -9 45144.4 746.424   6
  -5  -5  -9 42971.6 1586.74   3
   5  -5  -9 45628.5 776.536   8
   5   5  -9 45810.4 743.574   7
   5  -5   9 45782.8 1619.38   1
   5  -5 -10 792.127 112.570   6
  -5  -5 -10 681.198 219.700   3
   5   5 -10 595.625 102.842   7
   5  -5 -11 68191.2 936.401   6
  -5  -5 -11 66190.5 2086.52   3
   5   5 -11 68053.4 949.603   7
   5  -5  11 69892.0 2020.02   1
   5  -5 -12 7820.27 325.225   6
   5   5 -12 7968.72 331.856   7
   5  -5 -13 4121.30 239.127   6
   5   5 -13 4271.56 245.353   7
   5  -5 -14 431.010 97.2702   6
   5   5 -14 456.772 94.7814   7
   5  -5 -15 9715.27 351.746   6
   5   5 -15 10095.2 362.333   7
   5  -5 -16 53.1308 55.4709   6
   5   5 -16 201.935 76.2607   7
   5  -5 -17 16715.5 424.218   6
   5   5 -17 17758.8 447.524   7
   5  -5 -18 737.653 94.5610   6
   5   5 -18 809.976 102.409   7
   5  -5 -19 130.138 49.9602   6
   5   5 -19 183.399 57.2304   7
   5  -5 -20 386.882 60.5166   6
   5   5 -20 343.783 58.6202   7
   6  -5   0 4965.95 264.690   8
   6   5   0 4582.22 514.365   2
   6  -5   0 4353.34 430.168   1
   6   5   1 126.620 164.650   2
   6   5  -1-59.0401 102.191   2
   6  -5   1 46.1104 90.0001   1
   6  -5  -1 230.677 74.6782   8
   6  -5  -1 176.150 102.853   1
   6  -5   1 172.011 58.6370   8
   6   5   2 6554.00 622.391   2
   6   5  -2 6476.15 604.595   2
   6  -5  -2 6297.39 292.014   8
   6  -5   2 6511.19 305.218   8
   6  -5   2 6375.16 559.642   1
   6   5  -3 71.4911 76.5968   2
   6  -5   3 283.643 121.210   1
   6  -5  -3 356.225 88.6275   8
   6  -5   3 390.743 88.7795   8
   6  -5  -4 4237.51 245.663   8
   6  -5   4 4255.96 247.852   8
   6  -5   4 3543.24 436.298   1
   6  -5  -5 12846.7 424.954   8
   6  -5   5 11229.5 783.882   1
   6  -5  -6 10505.0 388.620   8
   6  -5   6 11220.1 792.817   1
   6  -5  -7 87.1887 64.5049   6
   6  -5   7 129.548 122.789   1
   6  -5  -7 43.8294 61.7302   8
   6   5  -7-30.1836 58.0966   7
   6  -5  -8 1850.55 155.196   6
   6  -5  -8 2034.25 178.483   8
   6  -5   8 1573.58 300.250   1
   6   5  -8 1651.16 152.963   7
   6  -5  -9 49098.2 769.414   6
   6  -5  -9 49905.9 846.115   8
   6   5  -9 49192.8 805.515   7
   6  -5 -10 2151.62 168.022   6
   6   5 -10 2198.27 182.016   7
   6  -5 -11 74.3874 59.8254   6
   6   5 -11 59.1536 65.5407   7
   6  -5 -12 15.8624 58.7367   6
   6   5 -12-59.8367 68.2947   7
   6  -5 -13 2469.58 175.816   6
   6   5 -13 2705.14 193.051   7
   6  -5 -14 144.548 59.2589   6
   6   5 -14-3.38337 68.2960   7
   6  -5 -15 323.284 72.3409   6
   6   5 -15 321.962 83.1032   7
   6  -5 -16 33.7092 44.5066   6
   6   5 -16-156.886 66.3625   7
   6   5 -17 1763.70 138.986   7
   6  -5 -17 2032.56 132.292   6
   6   5 -18 15.7937 43.8803   7
   6   5 -19 148.558 46.3872   7
   6   5 -20-182.039 47.1783   7
   7   5   0-1.46020 132.684   2
   7  -5   0-53.0832 71.7708   8
   7  -5   1 7143.23 594.869   1
   7   5   1 7232.60 689.564   2
   7   5  -1 6659.24 641.122   2
   7  -5  -1 6650.81 319.140   8
   7  -5   1 6396.20 318.330   8
   7  -5   2 22281.3 1079.49   1
   7   5   2 23859.8 1235.87   2
   7   5  -2 22556.1 1167.43   2
   7  -5  -2 22051.7 578.851   8
   7  -5   2 23607.7 606.422   8
   7   5   3 7537.50 697.174   2
   7  -5   3 7910.66 650.572   1
   7  -5  -3 8383.79 360.700   8
   7  -5   3 8815.76 375.304   8
   7   5   4 1996.83 374.218   2
   7  -5  -4 1938.90 178.955   8
   7  -5   4 1855.63 182.601   8
   7  -5   4 1188.74 258.022   1
   7  -5   5 10569.4 777.397   1
   7  -5  -5 9643.52 387.194   8
   7  -5   5 9648.47 392.496   8
   7   5  -5 9261.06 314.909   7
   7  -5  -6 9319.55 380.850   8
   7  -5   6 9271.97 386.488   8
   7   5  -6 8278.35 313.398   7
   7  -5  -7 27713.3 650.170   8
   7   5  -7 26209.9 569.134   7
   7  -5   7 28299.5 669.467   8
   7  -5  -8 291.340 95.7525   8
   7  -5   8 327.957 101.624   8
   7   5  -8 191.614 69.9683   7
   7  -5  -9 571.616 114.382   8
   7   5  -9 317.834 75.7727   7
   7   5 -10 722.245 108.280   7
   7   5 -11 3953.30 229.057   7
   7   5 -12-100.675 77.7531   7
   7   5 -13 370.871 82.4653   7
   7   5 -14 824.662 103.733   7
   7   5 -15 2420.66 163.653   7
   7   5 -16 133.267 54.4662   7
   7   5 -17 1705.84 119.638   7
   7  -5  18 985.258 97.4650   8
   7   5 -18 760.334 76.1709   7
   7  -5  19 22.9359 33.2005   8
   8  -5   0 22245.6 600.027   8
   8  -5   1 19866.1 568.796   8
   8  -5  -1 20082.8 569.357   8
   8  -5  -2 31.1378 71.6749   8
   8  -5   2-16.8412 75.5608   8
   8  -5  -3 2600.41 212.450   8
   8  -5   3 2832.32 226.452   8
   8  -5  -4 7881.83 361.045   8
   8  -5   4 8380.91 377.161   8
   8  -5  -5 11497.0 428.451   8
   8  -5   5 11759.5 441.321   8
   8  -5  -6 1425.49 161.172   8
   8  -5   6 1634.00 179.835   8
   8  -5  -7 2924.89 217.523   8
   8  -5   7 2982.76 229.472   8
   8  -5  -8 6.02695 69.9576   8
   8  -5   8 49.3505 68.8623   8
   8  -5   9 97.0261 71.4765   8
   8   5  -9 1210.39 146.579   7
   8  -5  10 593.946 109.072   8
   8   5 -10 1175.80 134.560   7
   8  -5  11 4080.14 250.751   8
   8   5 -11 3680.84 201.605   7
   8   5 -12 832.229 107.994   7
   8  -5  12 708.269 115.031   8
   8  -5  13 471.051 95.3081   8
   8   5 -13 469.740 86.4902   7
   8  -5  14 120.639 62.0844   8
   8   5 -14 443.420 77.9593   7
   8  -5  15-11.9582 51.1120   8
   8   5 -15 620.559 80.3657   7
   8  -5  16 1194.51 109.763   8
   8   5 -16 2137.15 114.005   7
   8  -5  17 1141.65 95.5357   8
   8   5 -17 2977.98 111.749   7
   8  -5  18 3.02907 26.4834   8
   9  -5   0 33.5377 73.2939   8
   9  -5  -1 2498.76 209.548   8
   9  -5   1 2519.69 209.742   8
   9  -5   2 842.597 133.846   8
   9  -5  -2 804.521 129.814   8
   9  -5  -3 5425.64 296.699   8
   9  -5   3 5459.01 301.772   8
   9  -5  -4 2070.65 187.789   8
   9  -5   4 2290.72 199.192   8
   9  -5  -5 2292.55 194.772   8
   9  -5   5 2458.99 204.888   8
   9  -5  -6 734.096 120.847   8
   9  -5   6 708.623 120.589   8
   9  -5  -7 1149.41 142.135   8
   9  -5   7 1423.47 159.533   8
   9  -5   8 1705.96 167.649   8
   9  -5   9-30.2437 76.6453   8
   9  -5  10-14.4071 64.6219   8
   9  -5  11 87.1457 58.7753   8
   9  -5  12 525.760 90.2744   8
   9  -5  13-3.42485 45.5291   8
   9  -5  14 288.643 65.0598   8
   9  -5  15 133.040 45.2956   8
   9  -5  16 28.4818 29.2382   8
  10  -5   0 199.549 76.1166   8
  10  -5  -1 2985.97 213.357   8
  10  -5   1 2841.98 207.123   8
  10  -5  -2-11.5201 67.1189   8
  10  -5   2 17.8611 63.6957   8
  10  -5  -3 633.073 110.480   8
  10  -5   3 623.116 106.795   8
  10  -5  -4-24.3860 69.9964   8
  10  -5   4 69.5030 63.6954   8
  10  -5  -5 680.865 109.649   8
  10  -5   5 832.671 118.837   8
  10  -5  -6 328.179 85.1434   8
  10  -5   6 406.509 85.9906   8
  10  -5   7 840.193 108.667   8
  10  -5   8 17.8540 52.4854   8
  10  -5   9 55.4991 54.6304   8
  10  -5  10 2052.59 145.746   8
  10  -5  11 81.9042 48.5490   8
  10  -5  12-7.86303 40.6956   8
  10  -5  13 1526.22 98.8296   8
  11  -5   0-1.47158 48.5626   8
  11  -5  -1 504.770 88.3969   8
  11  -5   1 628.833 93.8092   8
  11  -5  -2 97.5642 60.3811   8
  11  -5   2 76.1987 50.3853   8
  11  -5  -3-1.65377 50.4538   8
  11  -5   3-16.9657 48.9604   8
  11  -5   4 104.329 54.1001   8
  11  -5  -4 162.861 56.0340   8
  11  -5   5-1.73462 45.8429   8
  11  -5   6 323.893 66.9266   8
  11  -5   7 438.623 71.6202   8
  11  -5   8 355.871 61.1975   8
  11  -5   9 873.169 80.4135   8
  11  -5  10 18.8563 27.1086   8
  12  -5   0 451.864 61.3586   8
  12  -5   1 46.8099 34.0790   8
  12  -5   2 31.2749 31.8077   8
  12  -5   3 74.1858 33.2519   8
  12  -5   4 285.733 46.7939   8
   0   6   0 46214.3 1242.51   2
   0   6   1 21953.1 859.678   2
   0   6  -1 22807.3 870.449   2
   0   6   2 3574.38 352.850   2
   0   6   3 4297.20 389.692   2
   0  -6  -5 10493.9 708.868   3
   0  -6  -6 986.569 242.970   3
   0  -6  -7 79239.4 2063.94   3
   0  -6  -8 32681.5 1370.04   3
   0  -6  -8 31436.8 619.740   4
   0  -6  -9 9531.77 334.771   6
   0  -6  -9 9247.20 754.985   3
   0  -6  -9 8823.85 334.410   4
   0  -6 -10 6286.43 280.033   6
   0  -6 -10 6269.60 637.454   3
   0  -6 -10 6460.83 290.801   4
   0  -6 -11 4108.50 233.896   6
   0  -6 -11 4416.96 549.639   3
   0  -6 -12 4919.36 259.766   6
   0  -6 -12 5567.00 617.106   3
   0  -6 -13 18102.0 499.005   6
   0  -6 -14 193.377 79.2319   6
   0  -6 -15-7.50718 62.2962   6
   0  -6 -16 42.4423 63.8879   6
   0  -6 -17 721.930 110.757   6
   0  -6 -18 890.582 117.392   6
   0  -6 -19 981.912 114.770   6
   0  -6 -20 1156.14 116.415   6
   0  -6 -21 1418.78 114.598   6
   0  -6 -22 670.364 75.8161   6
   1   6   0-275.578 129.938   2
   1   6   1 7425.13 541.078   2
   1   6  -1 6687.37 512.555   2
  -1   6   1 6947.85 442.369   2
   1   6   2 8240.98 575.341   2
  -1   6   2 8437.85 486.538   2
   1   6  -2 8990.88 590.715   2
   1   6   3 7906.25 566.797   2
  -1   6   3 8047.01 477.345   2
  -1  -6  -4 4211.97 445.893   3
  -1  -6  -5 42029.4 1430.02   3
  -1  -6  -6 19785.2 1010.71   3
  -1  -6  -7 127.977 118.101   3
   1  -6  -7 269.671 141.210   3
  -1  -6  -8 1847.47 154.834   4
   1  -6  -8 1948.58 161.824   4
  -1  -6  -8 1854.70 330.638   3
   1  -6  -8 1492.16 302.416   3
  -1  -6  -9 2629.77 176.108   6
   1  -6  -9 2845.65 190.773   6
  -1  -6  -9 3136.32 436.449   3
  -1  -6  -9 2793.91 196.672   4
   1  -6  -9 2697.39 186.686   4
   1  -6  -9 2934.18 413.938   3
  -1  -6 -10 3631.22 209.477   6
   1  -6 -10 3680.62 220.688   6
   1  -6 -10 3593.09 214.997   4
  -1  -6 -10 3344.94 469.064   3
   1  -6 -10 2880.05 441.262   3
  -1  -6 -11 1.15485 48.2357   6
   1  -6 -11 21.6626 56.0995   6
   1  -6 -11 39.2847 52.3774   4
   1  -6  11-219.914 111.393   1
  -1  -6 -11 254.482 172.455   3
   1  -6 -11 281.562 148.564   3
  -1  -6 -12 555.434 99.3674   6
   1  -6 -12 648.038 103.176   6
   1  -6  12 834.071 214.886   1
  -1  -6 -12 493.010 219.257   3
   1  -6 -12 363.040 181.014   3
  -1  -6 -13 3386.93 217.295   6
   1  -6 -13 3328.23 221.827   6
  -1  -6 -14 949.740 126.100   6
   1  -6 -14 869.809 129.047   6
  -1  -6 -15 221.837 79.1645   6
   1  -6 -15 380.695 100.158   6
  -1  -6 -16 1123.48 131.383   6
   1  -6 -16 1092.18 133.948   6
  -1  -6 -17 51.5703 66.9665   6
   1  -6 -17 13.1062 65.6840   6
  -1  -6 -18 532.763 96.5287   6
   1  -6 -18 596.269 106.604   6
  -1  -6 -19 172.066 65.8905   6
   1  -6 -19 144.322 63.6998   6
  -1  -6 -20 401.329 73.0800   6
   1  -6 -20 563.464 88.1138   6
  -1  -6 -21 216.171 52.9561   6
   1  -6 -21 202.516 57.6327   6
  -1  -6 -22 4.11210 30.9845   6
   1  -6 -22 12.6922 35.6312   6
   2   6   0 3040.02 375.023   2
   2   6   1 1158.44 242.252   2
   2   6  -1 1487.85 270.246   2
   2   6   2 16848.5 870.351   2
   2   6  -2 16416.8 854.351   2
  -2  -6  -3 953.819 214.075   3
   2   6  -3 747.585 189.527   2
  -2  -6  -4 7974.14 610.382   3
  -2  -6  -5 43785.4 1475.24   3
  -2  -6  -6 14172.4 867.602   3
  -2  -6  -7 604.691 98.9982   4
  -2  -6  -7 692.854 213.679   3
   2  -6  -8 492.808 88.9976   4
  -2  -6  -8 620.454 96.7642   4
  -2  -6  -8 346.931 153.130   3
  -2  -6  -9 1628.25 137.020   6
   2  -6  -9 1590.67 150.382   6
   2  -6  -9 1587.57 142.971   4
   2  -6   9 1363.01 278.112   1
  -2  -6  -9 1757.19 340.065   3
  -2  -6 -10 452.459 81.7095   6
   2  -6 -10 503.282 96.2970   6
   2  -6  10 345.766 150.478   1
  -2  -6 -10 534.203 204.627   3
   2  -6 -10 418.980 81.4947   4
  -2  -6 -11 5165.91 246.327   6
   2  -6 -11 5056.19 270.494   6
  -2  -6 -11 5683.69 620.922   3
   2  -6  11 5204.03 545.754   1
   2  -6 -11 5243.56 585.390   3
   2  -6 -11 5413.15 260.991   4
   2  -6 -12 2363.92 386.759   3
   2  -6  12 2800.09 399.624   1
  -2  -6 -12 2550.01 181.480   6
   2  -6 -12 2961.03 210.278   6
  -2  -6 -12 2379.32 428.702   3
  -2  -6 -13 3040.43 197.699   6
   2  -6 -13 3117.55 221.241   6
  -2  -6 -14 39.4487 50.0636   6
   2  -6 -14 48.0151 66.6562   6
  -2  -6 -15 1073.11 122.062   6
   2  -6 -15 1062.58 140.954   6
  -2  -6 -16 2933.20 193.968   6
   2  -6 -16 3412.97 226.987   6
  -2  -6 -17 3615.10 207.695   6
   2  -6 -17 3896.19 235.815   6
   2  -6 -18 916.007 123.521   6
  -2  -6 -18 857.389 103.159   6
  -2  -6 -19 141.784 57.3573   6
   2  -6 -19 171.926 73.0656   6
  -2  -6 -20 225.765 55.5012   6
   2  -6 -20 205.513 66.8945   6
  -2  -6 -21 211.455 49.0077   6
   2  -6 -21 283.027 63.1446   6
   2  -6 -22 1714.46 105.521   6
   3   6   0-83.2021 129.288   2
   3   6   1 2693.76 377.068   2
   3   6  -1 2804.49 387.942   2
   3   6   2 20490.1 1013.36   2
   3   6  -2 19762.2 986.705   2
   3   6  -3 7101.04 600.194   2
  -3  -6  -3 6744.54 548.095   3
  -3  -6  -4 9130.62 659.068   3
   3  -6   5 7259.55 599.772   1
  -3  -6  -5 7365.32 614.106   3
  -3  -6  -6 9108.08 701.862   3
   3  -6   6 8736.18 661.792   1
  -3  -6  -6 9214.38 331.019   4
  -3  -6  -7 16463.5 967.249   3
   3  -6   7 17447.4 962.294   1
   3  -6  -7 17531.8 462.500   4
   3  -6  -8 759.458 109.667   4
   3  -6   8 563.136 187.924   1
  -3  -6  -8 715.398 253.526   3
   3  -6  -9 2028.67 172.175   6
   3  -6  -9 2247.92 168.646   4
  -3  -6  -9 1991.14 357.069   3
   3  -6   9 1609.98 310.454   1
   3  -6 -10 6079.34 292.041   6
  -3  -6 -10 5702.69 609.646   3
   3  -6  10 5868.64 581.630   1
   3  -6 -10 5760.40 262.735   4
   3  -6 -11 1296.79 149.287   6
   3  -6  11 1602.16 319.198   1
  -3  -6 -11 1453.34 311.001   3
   3  -6 -12 3295.03 222.650   6
   3  -6 -13 433.808 101.842   6
  -3  -6 -14 5607.96 251.437   6
   3  -6 -14 5759.26 294.807   6
  -3  -6 -15 11984.3 362.916   6
   3  -6 -15 13247.6 431.851   6
   3  -6 -16 3358.12 220.283   6
  -3  -6 -16 3289.92 189.575   6
   3  -6 -17 1189.01 134.797   6
  -3  -6 -17 1150.42 111.967   6
  -3  -6 -18 466.090 75.2424   6
   3  -6 -18 655.402 103.212   6
   3  -6 -19 919.294 106.599   6
  -3  -6 -19 812.926 86.3818   6
   3  -6 -20 1738.96 126.517   6
   3  -6 -21 484.590 66.2586   6
   3  -6 -22 275.415 43.9186   6
   4   6   0 235.255 132.429   2
   4  -6   0 164.421 107.653   1
   4   6  -1 65.8505 95.8042   2
   4  -6   1 134.272 101.385   1
   4  -6  -1 232.393 108.309   1
   4   6   2 241.991 116.189   2
   4   6  -2 178.220 87.1497   2
   4  -6   2-145.326 108.950   1
   4  -6  -2-39.4909 70.5683   1
   4   6  -3 3148.21 417.570   2
   4  -6   3 2971.07 385.114   1
  -4  -6  -3 3163.75 366.959   3
  -4  -6  -4 7557.60 601.614   3
   4  -6   4 7141.11 597.500   1
   4  -6  -4 7703.29 314.104   4
   4  -6  -5-29.8934 70.7879   4
  -4  -6  -5-45.7863 110.607   3
   4  -6   5 92.8571 112.556   1
  -4  -6  -6 6469.57 596.936   3
   4  -6   6 6167.71 583.424   1
   4  -6  -6 6470.72 287.224   4
   4  -6  -7 344.368 79.2625   4
   4  -6   7 496.159 189.023   1
  -4  -6  -7 248.566 143.791   3
   4  -6   8 1106.61 251.686   1
  -4  -6  -8 2348.01 380.766   3
   4  -6  -9 12917.5 420.803   6
  -4  -6  -9 13566.3 929.970   3
   4  -6   9 12974.8 875.788   1
   4  -6 -10 4030.78 243.050   6
   4  -6  10 3692.87 470.410   1
  -4  -6 -10 4079.23 532.842   3
   4  -6 -11 201.237 79.6714   6
   4  -6 -12 19562.5 525.896   6
   4  -6 -13 16905.9 489.646   6
   4  -6 -14 2779.07 203.590   6
   4  -6 -15 4519.68 250.710   6
   4  -6 -16 5787.24 271.955   6
   4  -6 -17 36.0195 57.9672   6
   4  -6 -18 43.8367 55.3097   6
   4  -6 -19 20.7642 44.3608   6
   4  -6 -20 315.744 59.0228   6
   4  -6 -21-56.5492 28.5492   6
   5  -6   0 285.781 139.733   1
   5  -6   0-21.4476 49.1551   8
   5  -6   1 158.862 95.6943   1
   5  -6  -1 69.1839 69.2488   1
   5   6   1-57.0269 128.339   2
   5   6  -1 214.386 147.769   2
   5  -6  -1 120.907 51.2415   8
   5  -6   1-6.88280 51.5342   8
   5  -6   2 247.695 135.829   1
   5   6   2-149.147 127.578   2
   5   6  -2 85.4007 113.273   2
   5  -6  -2 167.478 52.2818   8
   5  -6   2 119.360 69.0940   8
   5  -6   3 574.468 174.482   1
   5   6   3 359.194 171.233   2
   5   6  -3 468.224 166.652   2
   5  -6  -3 538.523 100.264   8
   5  -6   3 637.356 103.418   8
   5  -6  -4 141.993 71.3550   4
   5  -6   4 225.331 134.589   1
   5  -6  -4 126.076 61.7811   8
   5  -6   4 165.426 66.2271   8
   5  -6  -5 5082.27 258.740   8
   5  -6   5 5878.05 580.782   1
   5  -6   6 2981.89 413.689   1
   5  -6  -6 2464.84 181.677   8
   5  -6   7-236.890 138.106   1
   5  -6  -7 79.7808 61.7893   8
   5  -6  -8 4497.91 249.466   6
   5  -6  -8 4955.26 257.799   8
  -5  -6  -8 5104.50 554.329   3
   5  -6  -9 2375.24 187.511   6
   5  -6 -10 3509.81 225.113   6
   5  -6 -11 493.982 98.2024   6
   5  -6 -12 152.184 72.7521   6
   5  -6 -13 2473.03 188.660   6
   5  -6 -14 635.477 106.043   6
   5  -6 -15 1771.93 150.482   6
   5  -6 -16 145.849 59.9035   6
   5  -6 -17 413.442 74.8888   6
   5  -6 -18 165.433 52.5052   6
   5  -6 -19 218.258 49.2005   6
   6   6   0 1818.95 373.611   2
   6  -6   0 1777.92 309.517   1
   6  -6   0 1760.33 167.359   8
   6   6   1 8460.19 757.708   2
   6   6  -1 8507.15 760.902   2
   6  -6  -1 7947.95 339.897   8
   6  -6   1 8252.86 352.897   8
   6  -6   1 8612.33 654.554   1
   6   6  -2 18.4138 104.668   2
   6  -6  -2-47.7680 63.2062   8
   6  -6   2 26.0565 57.1165   8
   6   6   3 68.3000 115.272   2
   6  -6   3 502.442 167.726   1
   6   6  -3 180.799 188.933   2
   6  -6  -3 176.073 63.8055   8
   6  -6   3 136.238 68.8945   8
   6   6   4 1148.61 300.629   2
   6  -6   4 1725.85 311.194   1
   6  -6  -4 1372.38 150.118   8
   6  -6   4 1448.26 154.321   8
   6  -6  -5 492.884 98.5077   8
   6  -6   5 503.203 111.582   8
   6  -6  -6 21842.4 558.074   8
   6  -6   6 21651.4 578.007   8
   6  -6  -7 81.9068 66.5195   6
   6  -6  -7 52.4746 68.7097   8
   6  -6  -8 1780.91 155.259   6
   6  -6  -8 2007.12 172.253   8
   6  -6  -9 1370.61 138.943   6
   6  -6 -10 23894.0 543.912   6
   6  -6 -11 10809.6 365.145   6
   6  -6 -12 1145.46 128.526   6
   6  -6 -13 5989.70 261.278   6
   6  -6 -14 14.2797 50.5797   6
   6  -6 -15 1861.46 136.240   6
   6  -6 -16 1215.27 104.784   6
   6  -6 -17 140.264 41.0075   6
   6  -6  19 32.2438 36.8350   8
   7  -6   0 27.2571 65.8805   8
   7  -6  -1 8420.09 365.149   8
   7  -6   1 8778.18 376.413   8
   7  -6  -2 199.041 87.9808   8
   7  -6   2 107.591 83.1399   8
   7  -6  -3 75.5429 65.1014   8
   7  -6   3 4.54737 69.6184   8
   7  -6  -4 33748.8 719.974   8
   7  -6   4 34495.2 745.749   8
   7  -6  -5 4726.43 273.062   8
   7  -6   5 4989.18 290.734   8
   7  -6  -6 2967.70 191.172   6
   7  -6  -6 3103.08 217.983   8
   7  -6   6 3087.83 231.484   8
   7  -6  -7 2935.62 189.209   6
   7  -6  -7 2831.89 211.204   8
   7  -6   7 2872.86 224.744   8
   7  -6  -8 5056.50 240.244   6
   7  -6  -8 5300.26 283.503   8
   7  -6   8 5022.06 291.182   8
   7  -6  -9 854.848 104.940   6
   7  -6   9 1044.50 142.467   8
   7  -6 -10-25.2653 54.1658   6
   7  -6  10 17.1293 69.6767   8
   7  -6  11 1375.67 156.454   8
   7  -6  12 61.2819 71.9005   8
   7  -6  13 97.8573 73.2385   8
   7  -6  14 331.409 82.9342   8
   7  -6  15 1282.47 126.155   8
   7  -6  16 705.917 90.1714   8
   7  -6  17 385.680 66.4419   8
   7  -6  18-7.67997 30.4730   8
   8  -6   0 28550.0 671.721   8
   8  -6  -1 208.179 96.9331   8
   8  -6   1 413.657 107.711   8
   8  -6  -2 1566.01 168.004   8
   8  -6   2 1580.10 169.582   8
   8  -6  -3 2508.76 206.052   8
   8  -6   3 2986.92 227.612   8
   8  -6  -4 4186.71 259.134   8
   8  -6   4 4424.07 273.768   8
   8  -6  -5 5312.85 286.948   8
   8  -6   5 5933.33 313.427   8
   8  -6  -6 184.539 76.0821   8
   8  -6   6 100.297 78.5570   8
   8  -6  -7 425.554 93.9619   8
   8  -6   7 474.154 107.593   8
   8  -6   8 718.581 121.911   8
   8  -6   9 34.3242 66.2686   8
   8  -6  10 21.3885 68.4977   8
   8  -6  11 1636.09 157.032   8
   8  -6  12 181.721 70.8793   8
   8  -6  13 221.908 73.2024   8
   8  -6  14 87.2591 53.4931   8
   8  -6  15-7.71470 41.5424   8
   8  -6  16 578.811 69.4545   8
   9  -6   0 36.5769 70.2781   8
   9  -6  -1 38.4507 70.1078   8
   9  -6   1 72.0550 71.6169   8
   9  -6  -2 11117.9 402.853   8
   9  -6   2 11590.2 416.039   8
   9  -6  -3 645.817 116.309   8
   9  -6   3 804.696 128.245   8
   9  -6  -4 89.0955 71.2972   8
   9  -6   4 75.0426 71.8400   8
   9  -6  -5 1166.66 136.349   8
   9  -6   5 1236.57 146.288   8
   9  -6  -6 52.9196 61.1309   8
   9  -6   6 98.3327 73.2216   8
   9  -6   7 99.2745 71.9850   8
   9  -6   8 89.8768 65.4965   8
   9  -6   9 1450.61 141.203   8
   9  -6  10-6.23572 55.7181   8
   9  -6  11 60.0863 50.9450   8
   9  -6  12 0.21244 49.5431   8
   9  -6  13 1119.62 100.024   8
   9  -6  14 966.938 84.7629   8
  10  -6   0 1719.78 153.736   8
  10  -6  -1 69.0630 62.6057   8
  10  -6   1 42.9107 58.6646   8
  10  -6  -2 132.398 66.4607   8
  10  -6   2 111.759 65.3592   8
  10  -6  -3 929.235 112.765   8
  10  -6   3 1096.91 125.295   8
  10  -6  -4 1496.42 137.299   8
  10  -6   4 1617.63 147.347   8
  10  -6  -5 162.487 66.2133   8
  10  -6   5 200.126 69.4149   8
  10  -6   6 2041.23 155.918   8
  10  -6   7 1284.05 123.021   8
  10  -6   8 360.255 70.4446   8
  10  -6   9-44.7209 50.0236   8
  10  -6  10 529.267 72.9710   8
  10  -6  11 3034.84 144.195   8
  10  -6  12 131.671 37.4248   8
  11  -6   0-16.4626 48.7620   8
  11  -6  -1 357.025 67.2987   8
  11  -6   1 463.114 74.8030   8
  11  -6  -2 1096.57 104.298   8
  11  -6   2 1069.55 101.924   8
  11  -6  -3 8.90270 43.0955   8
  11  -6   3-1.14465 41.6442   8
  11  -6   4 1733.26 121.052   8
  11  -6   5 1356.37 105.920   8
  11  -6   6 1464.69 105.157   8
  11  -6   7 141.995 42.6256   8
  11  -6   8 2290.60 114.756   8
   0   7   0 13.3825 82.3322   2
   0   7   1 178.387 93.5469   2
   0   7   2 202.558 94.7341   2
   0  -7  -3-34.1745 51.1026   4
   0   7   3 106.563 78.8432   2
   0  -7  -4 45.6613 56.3260   4
   0   7   4 229.580 111.999   2
   0  -7  -5 46.0550 43.9648   4
   0  -7  -6 98.5788 58.1103   4
   0  -7  -7-16.8454 64.1898   4
   0  -7  -8 4.46547 48.5148   6
   0  -7  -8-63.2697 61.4795   4
   0  -7  -9 34.5893 56.7677   6
   0  -7  -9-2.98568 56.8156   4
   0  -7 -10 10.0533 55.4520   6
   0  -7 -10-10.4090 60.8640   4
   0  -7 -10 213.758 204.557   3
   0  -7 -11-10.8178 58.9903   6
   0  -7 -12-30.9442 64.9787   6
   0  -7 -13-39.2149 68.1904   6
   0  -7 -14 18.5331 70.7963   6
   0  -7 -15 14.9754 53.8016   6
   0  -7 -16-67.7343 68.3687   6
   0  -7 -17 16.5525 53.1062   6
   0  -7 -18 29.2469 56.4798   6
   0  -7 -19 5.39562 43.2664   6
   0  -7 -20-3.78591 39.7526   6
   0  -7 -21 33.1231 32.6817   6
   1   7   0 78.6861 93.4131   2
   1   7   1 221.315 129.398   2
   1   7  -1 402.480 148.671   2
   1   7   2 4750.67 480.486   2
   1  -7  -2 4878.39 257.204   4
   1   7   3 3308.95 408.223   2
  -1  -7  -3 2888.96 196.613   4
   1  -7  -3 2999.56 207.015   4
  -1  -7  -4 136.059 68.7175   4
   1  -7  -4 84.4666 60.2068   4
   1   7   4 216.735 119.355   2
   1   7   5 617.182 190.427   2
  -1  -7  -5 932.492 118.908   4
   1  -7  -5 877.315 116.865   4
  -1  -7  -6 3814.69 229.002   4
   1  -7  -6 3619.11 227.024   4
  -1  -7  -7 2099.12 161.696   6
  -1  -7  -7 2312.34 183.856   4
   1  -7  -7 2073.98 175.336   4
  -1  -7  -8 8442.72 318.465   6
  -1  -7  -8 9345.11 791.943   3
  -1  -7  -8 8743.74 353.630   4
   1  -7  -8 8973.56 356.970   4
  -1  -7  -9 18684.7 479.615   6
   1  -7  -9 19121.2 510.634   6
  -1  -7  -9 20401.0 1190.95   3
  -1  -7  -9 19141.8 523.892   4
   1  -7  -9 18946.1 515.481   4
  -1  -7 -10 6906.18 296.997   6
   1  -7 -10 6983.90 316.981   6
  -1  -7 -10 6982.48 704.648   3
   1  -7 -10 7006.76 314.582   4
  -1  -7 -11 1330.59 139.646   6
   1  -7 -11 1346.48 149.725   6
  -1  -7 -12 3263.98 212.131   6
   1  -7 -12 3559.04 232.071   6
  -1  -7 -13 532.634 100.489   6
   1  -7 -13 382.163 95.8703   6
  -1  -7 -14 39.6899 59.8333   6
   1  -7 -14 15.8406 68.3551   6
  -1  -7 -15 956.484 119.293   6
   1  -7 -15 1183.99 141.176   6
  -1  -7 -16 1310.35 130.733   6
   1  -7 -16 1596.08 154.799   6
  -1  -7 -17 942.824 110.862   6
   1  -7 -17 1070.62 126.368   6
  -1  -7 -18 85.0296 54.7411   6
   1  -7 -18 121.639 63.0433   6
  -1  -7 -19 31.7602 42.8038   6
   1  -7 -19 7.23933 48.8783   6
  -1  -7 -20 379.483 60.9747   6
   1  -7 -20 398.087 67.6640   6
  -1  -7 -21 688.685 63.6907   6
   1  -7 -21 764.245 74.9101   6
   2   7   0 55729.1 1701.15   2
  -2  -7  -1 671.875 95.7550   4
   2   7   1 741.855 218.330   2
   2   7  -1 274.011 114.753   2
   2   7   2 1065.65 253.812   2
   2   7  -2 919.471 228.310   2
  -2  -7  -2 942.615 116.556   4
   2  -7  -2 1168.67 139.452   4
   2   7   3 2162.29 350.635   2
  -2  -7  -3 2672.28 184.831   4
   2  -7  -3 2394.81 187.399   4
   2   7   4 3264.28 426.305   2
  -2  -7  -4 3345.45 208.420   4
   2  -7  -4 3367.05 222.574   4
   2   7   5 6880.55 631.045   2
  -2  -7  -5 7169.97 308.454   4
   2  -7  -5 7600.88 327.347   4
  -2  -7  -6 13383.8 907.413   3
  -2  -7  -6 12293.8 405.685   4
   2  -7  -6 12022.5 411.724   4
  -2  -7  -7 3084.43 210.775   4
   2  -7  -7 3417.16 224.100   4
  -2  -7  -7 3028.45 437.315   3
  -2  -7  -8 5995.38 261.055   6
  -2  -7  -8 6550.34 671.892   3
  -2  -7  -8 6088.62 298.326   4
   2  -7  -8 6277.55 298.607   4
   2  -7   8 5560.38 574.763   1
   2  -7  -9 1040.32 135.071   6
  -2  -7  -9 877.104 107.900   6
   2  -7   9 1394.81 306.223   1
   2  -7  -9 1000.88 126.788   4
  -2  -7  -9 1086.22 280.527   3
  -2  -7 -10 5333.51 250.493   6
   2  -7 -10 5442.38 284.353   6
   2  -7 -10 5336.18 271.923   4
  -2  -7 -11 6138.59 272.049   6
   2  -7 -11 6323.85 308.596   6
   2  -7 -11 6002.57 284.122   4
  -2  -7 -12 6047.24 270.345   6
   2  -7 -12 6029.00 299.984   6
  -2  -7 -13-31.8292 54.4686   6
   2  -7 -13 58.3711 72.5154   6
  -2  -7 -14 1621.75 143.043   6
   2  -7 -14 1784.59 168.433   6
  -2  -7 -15 690.388 99.0388   6
   2  -7 -15 613.065 111.135   6
  -2  -7 -16 703.765 98.1051   6
   2  -7 -16 546.746 100.667   6
   2  -7 -17 1077.42 123.424   6
  -2  -7 -17 799.300 96.7568   6
  -2  -7 -18 12.4164 39.3674   6
   2  -7 -18 67.1595 62.0757   6
   2  -7 -19 946.063 101.692   6
  -2  -7 -19 971.476 87.2197   6
  -2  -7 -20 902.723 72.8660   6
   2  -7 -20 1025.01 92.4918   6
   2  -7 -21 1084.44 82.0450   6
   3   7   0-119.670 113.939   2
  -3  -7   0 55.8632 58.1277   4
   3   7   1-11.1702 90.6265   2
   3   7  -1 148.177 139.123   2
  -3  -7  -1 80.6547 56.1117   4
   3   7   2 7595.16 675.517   2
   3   7  -2 6549.60 617.639   2
  -3  -7  -2 7320.18 297.111   4
   3  -7  -2 7356.14 328.421   4
   3   7   3 1760.82 338.661   2
  -3  -7  -3 2093.33 161.914   4
   3  -7  -3 2077.63 179.657   4
   3   7   4 2731.10 425.974   2
   3  -7   4 3024.48 409.340   1
  -3  -7  -4 2763.44 189.516   4
   3  -7  -4 2900.49 209.124   4
   3   7   5 4074.42 514.270   2
   3  -7   5 4628.97 511.417   1
  -3  -7  -5 4594.54 246.910   4
   3  -7  -5 4505.61 258.718   4
   3  -7   6 4077.73 488.416   1
  -3  -7  -6 4355.30 525.960   3
  -3  -7  -6 4356.82 247.931   4
   3  -7  -6 4191.78 246.896   4
   3  -7  -7 3425.15 219.580   4
   3  -7   7 2992.00 437.992   1
  -3  -7  -7 3719.62 499.920   3
  -3  -7  -8 6199.07 645.833   3
   3  -7   8 7212.34 666.856   1
   3  -7  -8 7249.40 319.801   4
   3  -7  -9 154.175 79.9290   6
  -3  -7  -9 234.808 146.984   3
   3  -7  -9 89.9030 60.5563   4
   3  -7 -10 1516.42 157.365   6
   3  -7 -10 1557.44 147.485   4
   3  -7 -11 995.806 134.634   6
   3  -7 -11 978.502 118.279   4
   3  -7 -12 47.3348 72.9109   6
   3  -7 -13 14.6161 66.7398   6
   3  -7 -14 129.731 78.5875   6
   3  -7 -15 677.462 112.692   6
   3  -7 -16 908.530 120.183   6
   3  -7 -17 130.353 62.0208   6
   3  -7 -18 36.1436 52.9097   6
   3  -7 -19 1234.40 106.352   6
   3  -7 -20 1116.18 88.6239   6
   4   7   0 8238.47 720.924   2
   4  -7   0 7991.97 626.023   1
   4   7   1 1044.01 265.509   2
   4   7  -1 951.281 261.040   2
   4  -7   1 1040.92 219.112   1
   4  -7  -1 757.763 194.448   1
   4   7   2 1082.05 274.296   2
   4   7  -2 530.618 195.426   2
  -4  -7  -2 661.817 100.193   4
   4  -7   2 621.696 190.106   1
   4   7   3 16901.6 1061.30   2
   4  -7   3 16385.7 457.593   8
   4  -7   3 16839.4 962.730   1
   4  -7  -3 16688.5 497.921   4
   4   7   4 2533.27 417.417   2
   4  -7   4 2141.60 171.906   8
   4  -7  -4 2220.13 191.259   4
   4  -7   4 1797.11 331.901   1
   4   7   5 2346.59 426.389   2
   4  -7   5 2195.54 175.767   8
   4  -7  -5 2303.64 188.245   4
   4  -7   5 2068.29 339.458   1
  -4  -7  -6 4375.28 514.340   3
   4  -7   6 4759.99 527.744   1
   4  -7  -6 4383.13 251.317   4
   4  -7   7 4047.87 497.586   1
   4  -7  -7 3908.09 234.534   4
  -4  -7  -7 3792.23 489.613   3
   4  -7  -8 3557.32 221.394   4
   4  -7  -9 144.605 76.7923   6
   4  -7  -9 36.3366 55.3280   4
   4  -7 -10 193.302 80.1883   6
   4  -7 -11 1142.07 139.071   6
   4  -7 -12 5183.45 273.605   6
   4  -7 -13 6944.24 311.518   6
   4  -7 -14 398.350 93.0246   6
   4  -7 -15 1066.67 123.899   6
   4  -7 -16 909.120 109.991   6
   4  -7 -17 410.829 76.6156   6
   4  -7 -18 1151.05 103.628   6
   4  -7 -19 602.861 70.4816   6
   5  -7   0 254.279 114.077   1
   5   7   0 109.390 136.253   2
   5  -7   0-40.6877 54.8999   8
   5  -7   1 2483.70 373.830   1
   5   7   1 2951.08 455.823   2
   5   7  -1 2383.94 408.436   2
   5  -7  -1 2591.49 193.044   8
   5  -7   1 2288.80 181.542   8
   5   7   2 10900.9 883.033   2
   5   7  -2 10260.8 837.439   2
   5  -7  -2 10511.2 374.529   8
   5  -7   2 10573.5 386.853   8
   5  -7   2 10138.0 751.080   1
   5  -7  -3 903.424 128.833   4
   5  -7   3 1088.41 252.942   1
   5   7   3 821.172 253.081   2
   5  -7  -3 583.103 96.2064   8
   5  -7   3 903.210 124.815   8
   5  -7   4 945.803 253.528   1
   5   7   4 1248.61 321.924   2
   5  -7  -4 1390.18 142.515   8
   5  -7   4 1186.40 139.971   8
   5  -7  -4 1185.73 142.723   4
   5  -7   5 10294.9 387.145   8
   5  -7  -5 10351.9 382.515   4
   5  -7  -6 229.013 69.2724   4
   5  -7   6 223.084 82.1078   8
   5  -7   7 1436.97 154.658   8
   5  -7  -8 6227.70 297.715   6
   5  -7  -9 663.649 108.629   6
   5  -7 -10 11439.6 397.279   6
   5  -7 -11 150.772 74.9655   6
   5  -7 -12 1488.03 148.482   6
   5  -7 -13 78.5346 67.2620   6
   5  -7 -14 6114.77 265.523   6
   5  -7 -15 239.764 65.5463   6
   5  -7 -16 6.86040 45.8570   6
   5  -7 -17 30.9562 40.6293   6
   5  -7  18 2270.04 133.179   8
   5  -7 -18 2126.92 116.980   6
   5  -7  19 51.6719 33.1944   8
   6  -7   0 7469.76 329.441   8
   6  -7  -1 146.582 73.5385   8
   6  -7   1 180.824 80.5280   8
   6  -7  -2 1475.23 153.133   8
   6  -7   2 1615.46 163.417   8
   6  -7  -2 1571.38 159.022   4
   6  -7  -3 464.843 96.5545   4
   6  -7  -3 551.474 103.331   8
   6  -7   3 535.507 104.747   8
   6  -7  -4 43.9734 60.7680   4
   6  -7  -4 17.9369 53.5239   8
   6  -7   4 175.883 85.1853   8
   6  -7  -5 8994.62 350.814   8
   6  -7   5 9349.58 381.948   8
   6  -7  -6 2088.41 172.457   8
   6  -7   6 1960.94 180.450   8
   6  -7  -7-22.1695 62.2598   6
   6  -7  -7 69.4152 58.2897   8
   6  -7   7-12.1253 69.5281   8
   6  -7  -8 7075.10 304.240   6
   6  -7   8 6972.67 325.934   8
   6  -7  -9 2601.23 187.635   6
   6  -7   9 2485.19 197.983   8
   6  -7 -10 14.9642 54.7527   6
   6  -7  10 58.0726 66.8938   8
   6  -7 -11 1629.83 144.527   6
   6  -7  11 1690.35 163.312   8
   6  -7 -12 1146.53 119.668   6
   6  -7  12 1108.37 136.267   8
   6  -7 -13 63.3214 52.4937   6
   6  -7  13 43.9479 57.0019   8
   6  -7 -14 392.752 70.7838   6
   6  -7  14 691.887 103.757   8
   6  -7 -15 14.6866 39.6780   6
   6  -7  15 72.1912 52.7455   8
   6  -7 -16 1728.56 107.702   6
   6  -7  16 1881.20 133.663   8
   6  -7 -17 225.614 39.2728   6
   6  -7  17 298.349 57.6133   8
   6  -7  18 80.8486 33.9872   8
   7  -7   0 32.8416 65.4193   8
   7  -7  -1 5233.24 280.617   8
   7  -7   1 5250.55 283.925   8
   7  -7  -2 476.675 98.8906   4
   7  -7  -2 431.381 101.209   8
   7  -7   2 318.725 101.036   8
   7  -7  -3 79.0367 63.0265   8
   7  -7   3-9.66568 65.1158   8
   7  -7  -4 2684.56 202.395   8
   7  -7   4 2615.30 210.165   8
   7  -7  -5 1521.68 149.888   8
   7  -7   5 1780.92 176.899   8
   7  -7  -6 5771.39 261.575   6
   7  -7  -6 6058.83 287.992   8
   7  -7   6 6374.08 316.702   8
   7  -7  -7 1473.76 136.985   6
   7  -7  -7 1465.80 145.521   8
   7  -7   7 1426.35 158.315   8
   7  -7  -8 6317.13 261.228   6
   7  -7   8 6600.53 312.775   8
   7  -7  -9 3080.89 179.279   6
   7  -7   9 3115.50 216.182   8
   7  -7 -10 196.309 58.4701   6
   7  -7  10 15.3824 59.1132   8
   7  -7 -11 154.369 49.8702   6
   7  -7  11 259.208 78.8599   8
   7  -7 -12 13.0305 43.2152   6
   7  -7  12 44.0093 56.0047   8
   7  -7  13 1.75147 49.2636   8
   7  -7  14-11.5540 45.9866   8
   7  -7  15 124.321 49.7541   8
   7  -7  16-33.9317 36.6492   8
   8  -7   0 14139.0 450.065   8
   8  -7  -1 82.4395 62.9639   8
   8  -7   1 62.3984 69.1955   8
   8  -7  -2 2144.08 180.150   8
   8  -7   2 2246.65 189.985   8
   8  -7  -3 3250.96 216.497   8
   8  -7   3 2942.24 211.973   8
   8  -7  -4 231.752 76.0974   8
   8  -7   4 271.174 77.8869   8
   8  -7  -5 159.080 68.2702   8
   8  -7   5 226.614 83.3944   8
   8  -7  -6 6223.32 279.519   8
   8  -7   6 6346.56 299.852   8
   8  -7   7 4172.06 241.904   8
   8  -7   8-52.0466 61.9721   8
   8  -7   9 4.28005 56.8673   8
   8  -7  10 37.0972 53.2117   8
   8  -7  11 15.9608 46.8339   8
   8  -7  12 55.9865 52.8436   8
   8  -7  13 111.480 50.8708   8
   8  -7  14 560.789 69.8951   8
   8  -7  15 594.524 62.4778   8
   9  -7   0 12.2000 55.6018   8
   9  -7  -1 2655.85 187.939   8
   9  -7   1 2870.87 194.752   8
   9  -7  -2 39.0566 52.2681   8
   9  -7   2 78.4491 60.8733   8
   9  -7  -3 1116.06 123.256   8
   9  -7   3 1347.19 137.136   8
   9  -7  -4 32.4531 55.4123   8
   9  -7   4 73.7885 63.9789   8
   9  -7  -5 1231.42 124.163   8
   9  -7   5 1472.34 142.388   8
   9  -7   6 34.3672 56.5284   8
   9  -7   7 457.289 85.2971   8
   9  -7   8 131.882 57.5047   8
   9  -7   9 118.593 60.7667   8
   9  -7  10 235.107 60.9356   8
   9  -7  11 1002.46 92.7275   8
   9  -7  12 1897.66 113.276   8
  10  -7   0 5505.72 231.790   8
  10  -7  -1 10.4183 45.8658   8
  10  -7   1 15.0763 46.5869   8
  10  -7  -2 1658.77 129.223   8
  10  -7   2 1839.94 135.580   8
  10  -7  -3 501.836 78.7653   8
  10  -7   3 541.731 84.7087   8
  10  -7   4 481.462 77.5027   8
  10  -7   5 1230.18 108.383   8
  10  -7   6 1.69359 37.5696   8
  10  -7   7 141.582 49.2167   8
  10  -7   8-1.42144 35.5019   8
  10  -7   9 1028.01 82.2211   8
  11  -7   0 19.9063 30.6746   8
  11  -7   1 701.858 68.8511   8
  11  -7   2 136.695 37.6784   8
  11  -7   3 421.898 53.6839   8
  11  -7   4 143.769 35.1704   8
   0  -8   0 81235.3 1101.77   4
   0  -8  -1 71096.0 1028.60   4
   0  -8   1 72150.2 1030.30   4
   0  -8  -2 11082.6 409.116   4
   0  -8   2 10580.2 400.119   4
   0  -8  -3 28.0316 69.2543   4
   0  -8   3 121.149 82.1603   4
   0  -8  -4 29102.2 658.681   4
   0  -8   4 28267.4 648.607   4
   0  -8  -5 4614.44 269.918   4
   0  -8   5 3976.75 245.126   4
   0  -8  -6 812.104 126.742   4
   0  -8  -7 5735.36 278.811   6
   0  -8  -7 5354.17 289.257   4
   0  -8  -8 8350.74 336.853   6
   0  -8  -8 8281.35 356.471   4
   0  -8  -9 133.436 77.2449   6
   0  -8  -9 73.8893 72.3855   4
   0  -8 -10 3504.94 221.184   6
   0  -8 -11 5990.42 287.252   6
   0  -8 -12 8976.63 345.809   6
   0  -8 -13 2713.63 191.831   6
   0  -8 -14 190.337 76.7604   6
   0  -8 -15 1360.36 131.936   6
   0  -8 -16 1440.77 129.946   6
   0  -8 -17 2115.59 143.268   6
   0  -8 -18 502.882 72.4302   6
   0  -8 -19 382.413 56.8133   6
  -1  -8   0 28.2205 62.8688   4
   1  -8   0 2.55621 78.9540   4
  -1  -8  -1 42.0783 62.4990   4
  -1  -8   1 40.2889 69.9013   4
   1  -8  -1-40.4633 68.6211   4
   1  -8   1 33.6363 66.9659   4
   1   8   1-1.26456 149.582   2
   1   8   2 23717.7 1128.87   2
  -1  -8  -2 21983.3 564.613   4
  -1  -8   2 21766.4 552.201   4
   1  -8  -2 23046.6 599.632   4
   1  -8   2 22512.2 591.939   4
   1   8   3 51419.9 1666.67   2
  -1  -8  -3 50546.6 853.963   4
   1  -8  -3 51030.8 885.368   4
  -1  -8   3 49732.9 831.285   4
  -1  -8  -4 3140.86 222.975   4
   1  -8  -4 3214.48 231.109   4
  -1  -8   4 3411.86 224.406   4
  -1  -8  -5 6226.06 309.756   4
   1  -8  -5 6564.69 321.142   4
  -1  -8   5 6659.41 304.274   4
  -1  -8  -6 12759.7 438.878   4
   1  -8  -6 13341.9 453.130   4
  -1  -8   6 12779.2 415.466   4
  -1  -8  -7 10945.8 370.420   6
  -1  -8  -7 11119.8 412.678   4
   1  -8  -7 10892.6 413.550   4
  -1  -8  -8 4000.46 227.975   6
   1  -8  -8 4009.47 246.479   6
  -1  -8  -8 4410.59 263.912   4
   1  -8  -8 4267.51 260.767   4
  -1  -8  -9 2720.13 190.538   6
   1  -8  -9 2692.26 202.977   6
   1  -8  -9 2292.96 192.351   4
  -1  -8 -10 268.548 76.7032   6
   1  -8 -10 320.258 85.2615   6
   1  -8 -10 395.708 94.4007   4
  -1  -8 -11 721.379 104.480   6
   1  -8 -11 744.020 117.898   6
  -1  -8 -12 1668.29 149.166   6
   1  -8 -12 1782.44 165.593   6
  -1  -8 -13 3212.23 201.085   6
   1  -8 -13 3386.53 219.562   6
  -1  -8 -14 61.2386 55.9531   6
   1  -8 -14-7.67316 64.2519   6
  -1  -8 -15 2206.52 156.133   6
   1  -8 -15 2492.32 175.202   6
  -1  -8 -16 14.5030 46.1616   6
   1  -8 -16 22.5555 54.2873   6
  -1  -8 -17 1738.29 123.121   6
   1  -8 -17 1675.94 131.140   6
  -1  -8 -18 322.336 57.9874   6
   1  -8 -18 312.373 65.6321   6
  -1  -8 -19 345.400 50.2200   6
   1  -8 -19 436.790 62.7553   6
  -2  -8   0 285.937 89.3624   4
   2  -8   0 432.328 99.0387   4
   2   8   0 376.385 182.867   2
   2   8   1 7156.45 660.981   2
  -2  -8  -1 7808.35 327.563   4
  -2  -8   1 7634.54 320.001   4
   2  -8  -1 7999.16 363.039   4
   2   8   2 19906.0 1098.09   2
  -2  -8  -2 18459.4 508.437   4
  -2  -8   2 18813.4 494.570   4
   2  -8  -2 18890.7 551.649   4
  -2  -8   3 337.193 82.9783   4
   2  -8  -3 246.725 84.6081   4
  -2  -8  -3 412.808 91.0946   4
   2  -8  -4 597.844 116.911   4
  -2  -8  -4 663.331 118.770   4
   2   8   5 12495.3 899.902   2
  -2  -8  -5 13160.8 440.358   4
   2  -8  -5 13191.5 455.965   4
  -2  -8  -6 2821.79 212.068   4
   2  -8  -6 2843.94 218.834   4
  -2  -8  -7 13363.8 448.025   4
   2  -8  -7 13090.8 448.888   4
   2  -8  -8 6475.82 313.098   6
   2  -8  -8 6138.57 306.306   4
  -2  -8  -9 6480.47 271.679   6
   2  -8  -9 6855.25 319.662   6
   2  -8  -9 6959.37 321.743   4
  -2  -8 -10 2372.99 169.481   6
   2  -8 -10 2643.31 207.843   6
   2  -8 -10 2558.62 198.229   4
  -2  -8 -11 11019.2 351.249   6
   2  -8 -11 11174.1 402.243   6
  -2  -8 -12 877.914 104.855   6
   2  -8 -12 931.124 134.788   6
  -2  -8 -13 3.13429 44.4657   6
   2  -8 -13 21.1571 59.0536   6
  -2  -8 -14 1192.74 113.886   6
   2  -8 -14 1330.70 143.163   6
  -2  -8 -15 451.635 74.9658   6
   2  -8 -15 446.502 91.6276   6
  -2  -8 -16 787.051 84.9798   6
   2  -8 -16 732.463 100.671   6
  -2  -8 -17 155.951 45.6827   6
   2  -8 -17 240.035 65.9532   6
   2  -8 -18-25.8739 41.8161   6
   2  -8 -19 356.029 55.8029   6
   3   8   0-399.528 187.795   2
   3  -8   0-265.248 149.846   1
  -3  -8   0 125.124 71.2232   4
   3   8   1 24299.6 1270.84   2
   3   8  -1 24351.9 1268.61   2
   3  -8   1 22513.8 1140.51   1
   3  -8  -1 23528.0 1113.64   1
  -3  -8  -1 25808.3 577.603   4
  -3  -8   1 22579.1 522.399   4
   3  -8  -1 22590.9 614.044   4
   3  -8  -2 324.428 99.0224   4
   3   8   2 620.920 205.604   2
  -3  -8  -2 427.627 96.3196   4
  -3  -8  -3 1242.70 138.906   4
   3  -8   3 1327.73 313.863   1
   3  -8  -3 1206.51 150.724   4
   3   8   4 12934.8 943.552   2
   3  -8   4 14926.6 959.529   1
  -3  -8  -4 14151.4 442.808   4
   3  -8  -4 14025.7 472.171   4
   3  -8  -5 159.779 86.9385   4
  -3  -8  -5 220.729 87.1386   4
   3  -8  -6 942.859 136.360   4
   3  -8  -7 4248.76 258.437   4
   3  -8  -8 4995.64 278.746   6
   3  -8  -8 5144.54 276.143   4
   3  -8  -9 24068.8 592.784   6
   3  -8  -9 23262.6 563.555   4
   3  -8 -10 5124.70 279.033   6
   3  -8 -10 5428.53 268.071   4
   3  -8 -11 703.127 119.590   6
   3  -8 -12 583.559 109.414   6
   3  -8 -13 3354.52 216.028   6
   3  -8 -14 676.702 109.479   6
   3  -8 -15 96.4979 58.7501   6
   3  -8 -16 387.772 79.5955   6
   3  -8 -17 396.339 72.8540   6
   3  -8 -18 237.292 53.8020   6
   3  -8 -19 1937.57 103.545   6
  -4  -8  -1 1954.99 160.710   4
   4  -8  -1 1785.80 182.661   4
   4  -8  -2 1799.38 183.498   4
   4  -8  -3 4985.14 291.324   4
   4  -8  -4 1072.37 146.243   4
   4  -8  -5 17605.0 518.420   4
   4  -8  -6 12069.0 418.487   4
   4  -8  -7 13.0864 58.9639   4
   4  -8   7 74.4153 50.0262   8
   4  -8  -8 279.982 85.3957   6
   4  -8   8 445.127 90.0377   8
   4  -8  -8 529.378 97.4745   4
   4  -8  -9 376.857 92.9910   6
   4  -8   9 511.034 96.2800   8
   4  -8  -9 461.789 87.9966   4
   4  -8 -10 10.7244 66.2681   6
   4  -8 -10 89.4449 61.4013   4
   4  -8 -11 5526.51 275.426   6
   4  -8 -12 572.108 105.505   6
   4  -8 -13 1121.79 126.450   6
   4  -8 -14-69.5126 63.8726   6
   4  -8 -15 1232.93 117.219   6
   4  -8 -16 469.495 74.9729   6
   4  -8  16 517.236 72.7864   8
   4  -8 -17 3488.76 158.649   6
   4  -8  17 3192.06 143.706   8
   4  -8 -18 12.4236 31.2490   6
   5  -8  -1 1658.64 174.524   4
   5  -8  -2 5427.84 301.284   4
   5  -8   3 3682.77 225.431   8
   5  -8  -3 3613.06 244.141   4
   5  -8  -4 562.022 105.916   4
   5  -8   4 607.663 105.958   8
   5  -8   5 1207.63 137.609   8
   5  -8  -5 1150.28 138.693   4
   5  -8  -6-24.4281 54.6329   4
   5  -8   6 37.5436 51.9790   8
   5  -8  -7 4045.36 242.661   6
   5  -8   7 4253.18 247.958   8
   5  -8  -7 4571.52 240.749   4
   5  -8  -8-13.3469 64.3701   6
   5  -8   8 12.9856 57.0286   8
   5  -8  -9 379.771 90.9674   6
   5  -8   9 427.074 93.9685   8
   5  -8 -10 2344.62 178.667   6
   5  -8  10 1933.85 164.922   8
   5  -8 -11 66.6435 54.3264   6
   5  -8  11 94.3977 60.3272   8
   5  -8 -12 13.8426 56.5992   6
   5  -8  12 48.5932 50.0309   8
   5  -8 -13 1666.14 137.780   6
   5  -8  13 1720.64 138.351   8
   5  -8 -14 468.570 77.8292   6
   5  -8  14 530.999 83.9997   8
   5  -8 -15 2717.42 150.167   6
   5  -8  15 2855.45 155.919   8
   5  -8 -16 62.5038 42.7753   6
   5  -8  16 24.2834 35.0705   8
   5  -8 -17 184.671 37.8155   6
   6  -8   0-68.4693 78.9167   4
   6  -8   0 27.0521 53.0626   8
   6  -8  -1 751.660 117.794   4
   6  -8  -1 726.716 105.056   8
   6  -8   1 768.600 114.224   8
   6  -8  -2 1428.42 139.894   8
   6  -8   2 1225.22 133.533   8
   6  -8  -2 1275.35 148.126   4
   6  -8  -3 1440.61 141.370   8
   6  -8   3 1402.74 146.153   8
   6  -8  -3 1352.23 146.891   4
   6  -8   4 2453.55 189.072   8
   6  -8  -4 2289.67 179.879   4
   6  -8   5 3556.32 224.475   8
   6  -8  -5 3537.49 211.958   4
   6  -8  -6 249.344 82.1046   6
   6  -8   6 251.513 78.2797   8
   6  -8  -7 3568.39 218.252   6
   6  -8   7 3419.67 221.359   8
   6  -8  -8 3702.96 213.326   6
   6  -8   8 3965.94 232.507   8
   6  -8  -9 2820.60 184.035   6
   6  -8   9 2773.72 192.450   8
   6  -8 -10 314.968 74.6428   6
   6  -8  10 323.011 76.5732   8
   6  -8 -11 163.186 57.8418   6
   6  -8  11 124.264 65.4968   8
   6  -8 -12 368.938 69.8266   6
   6  -8  12 394.229 78.1599   8
   6  -8 -13 33.5270 39.8755   6
   6  -8  13 15.8308 44.1240   8
   6  -8 -14 87.0407 39.5014   6
   6  -8  14 70.4526 42.2927   8
   6  -8 -15 602.641 63.0568   6
   6  -8  15 496.108 65.1652   8
   7  -8   0 75.1303 69.3657   4
   7  -8   0-66.1835 58.8040   8
   7  -8  -1 806.721 115.131   4
   7  -8   1 865.385 120.738   4
   7  -8   1 853.544 118.455   8
   7  -8  -1 886.285 114.496   8
   7  -8  -2 9.76997 51.6087   4
   7  -8  -2 46.0137 50.4675   8
   7  -8   2 10.9557 55.3920   8
   7  -8  -3 5551.32 257.133   8
   7  -8   3 5950.60 279.383   8
   7  -8  -4 1169.27 121.665   8
   7  -8   4 1061.35 127.496   8
   7  -8  -5 3.02619 44.0906   6
   7  -8  -5 45.9298 44.3300   8
   7  -8   5-19.0587 55.6724   8
   7  -8  -6 204.936 62.1539   6
   7  -8   6 162.384 66.1548   8
   7  -8  -7 368.729 72.7179   6
   7  -8   7 262.198 74.4107   8
   7  -8  -8 671.445 86.4012   6
   7  -8   8 763.422 104.926   8
   7  -8  -9 137.520 49.2392   6
   7  -8   9 155.468 63.8173   8
   7  -8 -10 60.2890 39.9947   6
   7  -8  10 50.4231 50.2526   8
   7  -8 -11-23.4882 34.8598   6
   7  -8  11 30.5217 48.0928   8
   7  -8 -12 25.2073 26.9292   6
   7  -8  12 81.3590 48.0427   8
   7  -8  13 306.888 57.5546   8
   7  -8  14 1172.82 87.8158   8
   8  -8   0 245.768 68.4303   4
   8  -8   0 178.410 65.7151   8
   8  -8  -1 2244.82 163.584   8
   8  -8   1 2140.45 163.601   8
   8  -8   1 2047.86 154.411   4
   8  -8  -2 915.218 107.848   8
   8  -8   2 873.009 108.813   8
   8  -8   2 1019.73 114.834   4
   8  -8  -3 1744.66 141.569   8
   8  -8   3 1714.02 144.950   8
   8  -8  -4 1132.67 114.342   8
   8  -8   4 935.427 111.508   8
   8  -8   5-1.53339 49.0639   8
   8  -8   6 28.0096 48.2710   8
   8  -8   7 77.6394 52.3854   8
   8  -8   8 14.9814 44.1713   8
   8  -8   9 162.239 57.5079   8
   8  -8  10-0.18469 39.0886   8
   8  -8  11 2.27457 34.0732   8
   8  -8  12 999.779 81.3197   8
   9  -8   0 3.17040 45.9322   8
   9  -8  -1 4825.18 208.367   8
   9  -8   1 4736.12 211.142   8
   9  -8  -2 2699.87 155.690   8
   9  -8   2 2640.10 160.113   8
   9  -8  -3-3.10186 41.0046   8
   9  -8   3 51.4540 51.3578   8
   9  -8   4 2738.21 158.943   8
   9  -8   4 3001.67 150.679   4
   9  -8   5 53.5720 35.3258   4
   9  -8   5-82.0983 48.7008   8
   9  -8   6 294.452 55.9217   4
   9  -8   6 319.389 61.1983   8
   9  -8   7 457.147 63.7555   4
   9  -8   7 412.883 66.2662   8
   9  -8   8 81.3117 40.9333   8
   9  -8   9 704.085 70.5426   8
  10  -8   0 1719.60 104.809   8
  10  -8  -1 62.8831 33.9191   8
  10  -8   1 21.6235 30.3711   8
  10  -8   2 358.274 53.3277   8
  10  -8   3 1716.96 102.787   8
  10  -8   4 1101.96 81.0396   8
   0  -9   0 68.5355 75.3457   4
   0  -9  -1-11.5415 75.6362   4
   0  -9   1-22.3194 65.7550   4
   0  -9  -2 25.7001 75.5386   4
   0  -9   2-42.2905 82.0872   4
   0  -9  -3 19.9980 73.7935   4
   0  -9   3-9.95891 73.7685   4
   0  -9   4 29.8471 68.1984   4
   0  -9  -4-21.0261 69.1237   4
   0  -9   5-27.5513 62.3057   4
   0  -9  -5-7.71751 75.9132   4
   0  -9   6-84.2680 69.2999   4
   0  -9  -6 9.02851 56.4011   6
   0  -9  -6-63.5113 84.0419   4
   0  -9   7 12.8318 62.4654   4
   0  -9  -7 30.3331 59.7316   6
   0  -9  -7-67.8384 72.4793   4
   0  -9   8-24.8235 64.9685   4
   0  -9  -8-32.1075 51.7196   6
   0  -9  -8-96.5802 80.0850   4
   0  -9  -9-58.4757 60.1212   6
   0  -9  -9 71.7368 70.4242   4
   0  -9 -10 17.3298 50.9005   6
   0  -9 -11 15.5749 51.6617   6
   0  -9 -12-37.0446 54.4563   6
   0  -9 -13 30.8244 50.5083   6
   0  -9 -14-16.9964 48.1938   6
   0  -9 -15-4.09462 43.7564   6
   0  -9 -16-39.6066 38.4957   6
   0  -9 -17-23.8305 34.8493   6
  -1  -9   0 68.2510 70.8696   4
   1  -9   0 21.4138 80.6466   4
  -1  -9  -1 850.550 127.936   4
  -1  -9   1 940.218 134.653   4
   1  -9   1 747.313 136.709   4
   1  -9  -1 1003.60 151.291   4
  -1  -9  -2 22999.7 592.850   4
  -1  -9   2 23503.0 587.622   4
   1  -9  -2 24358.8 635.636   4
   1  -9   2 23011.3 620.230   4
  -1  -9  -3 4236.83 263.117   4
   1  -9  -3 4122.43 269.735   4
  -1  -9   3 3875.78 242.924   4
   1  -9   3 3811.22 259.755   4
  -1  -9  -4 28990.4 667.773   4
   1  -9  -4 29531.8 690.882   4
  -1  -9   4 28310.7 630.529   4
   1  -9   4 29193.2 696.341   4
  -1  -9   5 152.381 68.2976   4
   1  -9   5 186.422 90.0591   4
  -1  -9  -5 206.246 76.0442   6
  -1  -9  -5 171.912 88.4099   4
   1  -9  -5 220.118 101.278   4
  -1  -9   6 206.856 66.7646   4
   1  -9   6 224.306 90.6367   4
  -1  -9  -6 215.555 69.4274   6
  -1  -9  -6 267.270 93.1791   4
   1  -9  -6 177.120 89.5887   4
  -1  -9  -7 3055.77 197.502   6
   1  -9  -7 2977.59 211.118   6
  -1  -9  -7 3440.15 235.577   4
   1  -9  -7 2988.65 224.390   4
   1  -9   7 3005.27 221.477   4
   1  -9   8 214.712 77.6866   4
  -1  -9  -8 355.602 76.0344   6
   1  -9  -8 363.717 97.5334   6
   1  -9  -8 335.753 94.8203   4
  -1  -9  -9 1455.39 135.595   6
   1  -9  -9 1454.56 149.394   6
   1  -9  -9 1303.49 148.413   4
   1  -9   9 1436.07 153.891   4
   1  -9  10 310.745 72.5191   4
  -1  -9 -10 274.572 68.0834   6
   1  -9 -10 309.472 83.5773   6
   1  -9  11 225.339 70.6587   4
  -1  -9 -11 179.025 65.4659   6
   1  -9 -11 309.296 85.6731   6
  -1  -9 -12 603.332 88.0501   6
   1  -9 -12 635.254 102.532   6
  -1  -9 -13-9.16023 43.5544   6
   1  -9 -13 2.83767 54.4189   6
  -1  -9 -14 343.435 67.2850   6
   1  -9 -14 519.412 86.0005   6
  -1  -9 -15 80.4401 39.8096   6
   1  -9 -15 170.979 58.4910   6
  -1  -9 -16 90.1974 38.4853   6
   1  -9 -16 124.773 50.4852   6
   1  -9 -17-5.69750 33.4814   6
   1  -9 -18 8.56338 25.2349   6
   2  -9   0 655.032 128.467   4
  -2  -9   0 521.053 105.957   4
  -2  -9  -1 14086.4 446.105   4
  -2  -9   1 14615.0 449.496   4
   2  -9  -1 14753.1 504.375   4
   2  -9   1 14810.0 511.223   4
  -2  -9   2 736.011 109.444   4
   2  -9  -2 914.388 139.407   4
   2  -9   2 797.642 137.261   4
  -2  -9  -2 833.101 124.582   4
  -2  -9   3 708.793 109.020   4
   2  -9   3 1152.26 157.728   4
   2  -9  -3 1046.61 154.149   4
  -2  -9  -3 896.739 131.379   4
  -2  -9  -4 22203.4 568.117   4
   2  -9  -4 22252.9 602.328   4
   2  -9   4 21908.6 616.005   4
  -2  -9  -5 3349.32 230.048   4
   2  -9  -5 3389.86 242.559   4
  -2  -9  -6 14.1202 67.5739   4
   2  -9  -6 202.977 92.6490   4
   2  -9  -7 893.788 131.605   6
   2  -9  -7 715.750 117.301   4
   2  -9  -8 110.719 75.2164   6
   2  -9  -8 81.1001 72.4947   4
   2  -9  -9 47.8668 63.2895   6
   2  -9  -9 102.563 63.5334   4
   2  -9 -10 1307.88 146.986   6
   2  -9 -11 406.486 91.6666   6
   2  -9 -12 68.6939 59.1516   6
   2  -9  13 483.129 80.3104   4
   2  -9 -13 508.402 91.8525   6
   2  -9 -14 354.771 74.0661   6
   2  -9 -15 238.043 64.3940   6
   2  -9 -16 288.782 60.2154   6
   2  -9 -17 16.6690 31.8661   6
   3  -9   0-22.2266 81.8935   4
  -3  -9   0-5.97173 50.8943   4
   3  -9  -1 64.3484 82.4408   4
   3  -9   1-53.8438 88.4191   4
  -3  -9  -1 29.9686 54.3299   4
  -3  -9   1-36.0656 48.2855   4
  -3  -9  -2 5162.80 266.523   4
   3  -9  -2 5175.97 302.718   4
   3  -9   2 5385.56 316.269   4
  -3  -9  -3 5252.25 273.091   4
   3  -9  -3 5641.22 311.123   4
   3  -9   3 5175.73 309.099   4
   3  -9  -4 5814.56 307.130   4
   3  -9  -5 63.7464 74.9893   4
   3  -9  -6 495.255 112.234   4
   3  -9  -7 228.038 90.9916   6
   3  -9  -7 122.186 75.1378   4
   3  -9  -8 3264.38 220.705   6
   3  -9  -8 2990.17 205.743   4
   3  -9  -9 81.3469 73.8293   6
   3  -9  -9 165.843 69.1962   4
   3  -9 -10 183.074 77.0144   6
   3  -9 -11-17.0144 61.1565   6
   3  -9 -12 5380.01 252.725   6
   3  -9 -13 156.186 70.9312   6
   3  -9  14 500.367 74.5913   4
   3  -9 -14 522.864 79.9733   6
   3  -9 -15 414.830 68.7496   6
   3  -9 -16-34.0718 39.1118   6
   3  -9 -17 346.332 52.3194   6
   4  -9   0 3092.50 238.941   4
   4  -9  -1 149.829 88.9895   4
   4  -9   1 26.4525 76.2004   4
   4  -9  -2 2636.86 216.031   4
   4  -9   2 2546.54 223.350   4
   4  -9  -3-57.4038 86.6299   4
   4  -9  -4 1189.80 147.002   4
   4  -9  -5 3936.76 247.602   4
   4  -9  -6 13217.8 429.065   4
   4  -9  -7-2.55580 66.1589   6
   4  -9  -7-43.9430 56.7742   4
   4  -9  -8 1748.18 165.151   6
   4  -9  -8 1839.91 153.544   4
   4  -9  -9 1784.17 161.000   6
   4  -9  -9 1558.88 134.482   4
   4  -9 -10 2430.32 178.407   6
   4  -9 -11 39.3599 58.5179   6
   4  -9 -12 1551.40 135.235   6
   4  -9 -13 32.4617 48.9634   6
   4  -9 -14 509.935 73.1745   6
   4  -9  15 7.30370 35.5649   4
   4  -9 -15-14.8652 38.8625   6
   4  -9 -16 105.289 36.3141   6
   5  -9   0-22.7354 72.5716   4
   5  -9  -1 10.8964 67.0816   4
   5  -9   1-43.1565 73.3884   4
   5  -9  -2 2211.48 193.796   4
   5  -9   2 2228.73 199.061   4
   5  -9  -3 55.9216 69.3675   4
   5  -9  -4 4286.69 245.145   4
   5  -9  -5 174.541 65.3754   4
   5  -9  -6 3139.87 208.593   6
   5  -9  -6 2788.60 186.973   4
   5  -9  -7 4486.99 239.963   6
   5  -9  -7 4030.95 211.623   4
   5  -9  -8 883.411 115.619   6
   5  -9  -8 968.770 101.316   4
   5  -9  -9 49.0237 49.3554   6
   5  -9 -10 3113.64 183.848   6
   5  -9 -11 431.481 80.5362   6
   5  -9 -12 152.523 56.4655   6
   5  -9 -13 128.081 48.9920   6
   5  -9 -14 595.085 67.6785   6
   5  -9 -15 99.0723 31.0801   6
   6  -9   0 3203.27 217.572   4
   6  -9  -1-14.5216 56.9809   4
   6  -9   1 22.8730 64.4359   4
   6  -9  -2 56.6273 52.3014   4
   6  -9   2 190.923 81.4094   4
   6  -9  -3 737.979 103.702   4
   6  -9   3 677.885 112.594   4
   6  -9  -4 1772.49 146.091   4
   6  -9  -5 205.319 66.6666   6
   6  -9  -5 232.235 61.8602   4
   6  -9  -6 291.624 72.9653   6
   6  -9  -7 562.342 90.1046   6
   6  -9   7 539.607 82.2601   8
   6  -9  -8 1358.87 121.793   6
   6  -9   8 1352.35 114.428   8
   6  -9  -9 723.524 89.9534   6
   6  -9   9 560.463 75.8222   8
   6  -9 -10 1309.11 108.153   6
   6  -9  10 1242.88 103.230   8
   6  -9 -11 708.344 79.8397   6
   6  -9  11 612.129 69.3700   8
   6  -9 -12 29.4829 31.2115   6
   6  -9 -13 410.246 50.9003   6
   7  -9   0 39.2442 48.3298   4
   7  -9  -1 393.119 77.5024   4
   7  -9   1 515.367 89.0591   4
   7  -9  -2 3433.24 184.080   4
   7  -9   2 3413.89 206.193   4
   7  -9  -3 156.174 52.5717   4
   7  -9   3 141.349 67.7713   4
   7  -9  -3 134.355 54.6879   6
   7  -9   3 185.410 51.4663   8
   7  -9   4 14.5241 53.6074   4
   7  -9  -4-16.2829 45.0241   6
   7  -9   4 43.2111 45.4379   8
   7  -9  -5 913.880 93.7864   6
   7  -9   5 1025.50 100.692   8
   7  -9   5 1033.91 119.403   4
   7  -9  -6 1060.27 98.3427   6
   7  -9   6 1024.65 99.9362   8
   7  -9  -7 282.137 55.1981   6
   7  -9   7 265.601 55.4817   8
   7  -9  -8 1265.97 97.1332   6
   7  -9   8 1168.68 97.9464   8
   7  -9  -9-6.36977 29.7646   6
   7  -9   9-15.3558 34.3349   8
   7  -9 -10 706.428 62.7562   6
   7  -9  10 625.979 65.3322   8
   7  -9  12 1801.68 108.789   4
   8  -9   0 5802.26 191.909   6
   8  -9   1 614.589 75.8214   4
   8  -9  -1 507.385 63.7601   6
   8  -9   1 414.688 64.6264   8
   8  -9   2 1.68946 38.5832   4
   8  -9   2-10.7900 39.9782   8
   8  -9   3 2354.23 132.583   8
   8  -9   3 2439.36 146.299   4
   8  -9   4 1345.49 100.195   8
   8  -9   4 1434.49 114.664   4
   8  -9   5-0.77059 44.6336   4
   8  -9   5 16.7364 35.4362   8
   8  -9   6 127.055 44.7252   4
   8  -9   6 206.303 48.2490   8
   8  -9   7 120.030 47.3555   4
   8  -9   7 208.966 43.8889   8
   8  -9   8 123.555 40.1076   4
   8  -9   9 212.194 43.5818   4
   0 -10   0 85664.2 1131.38   4
   0 -10  -1 35384.4 728.731   4
   0 -10   1 34234.6 714.773   4
   0 -10  -2 1420.14 166.521   4
   0 -10   2 1412.50 163.529   4
   0 -10  -3 15664.4 487.575   4
   0 -10   3 15811.7 481.075   4
   0 -10   4 780.108 124.149   4
   0 -10  -4 853.586 137.652   4
   0 -10  -5 10420.0 354.000   6
   0 -10  -5 10861.3 401.538   4
   0 -10   5 10478.1 376.797   4
   0 -10  -6 2659.20 184.583   6
   0 -10  -6 2788.48 207.344   4
   0 -10   6 2812.14 195.465   4
   0 -10   7 662.475 103.498   4
   0 -10  -7 944.990 115.615   6
   0 -10  -7 829.505 122.498   4
   0 -10   8 585.031 89.7368   4
   0 -10  -8 675.022 98.4361   6
   0 -10  -9 906.867 106.969   6
   0 -10 -10 359.495 77.2685   6
   0 -10 -11 7650.58 264.910   6
   0 -10 -12 8.51198 40.7335   6
   0 -10 -13 211.724 49.7964   6
   0 -10 -14 0.27796 31.5411   6
   0 -10 -15 883.327 67.7448   6
   1 -10   0 72.7414 84.5681   4
  -1 -10   0 22.8818 70.9566   4
  -1 -10  -1 9724.07 377.545   4
  -1 -10   1 9796.04 373.207   4
   1 -10  -1 10446.8 410.356   4
   1 -10   1 9733.20 394.536   4
  -1 -10  -2 2757.71 211.541   4
  -1 -10   2 2825.05 204.875   4
   1 -10  -2 2668.84 218.737   4
   1 -10   2 2662.07 219.882   4
  -1 -10  -3 17943.0 508.527   4
   1 -10  -3 18102.0 528.049   4
  -1 -10   3 17019.4 473.867   4
   1 -10   3 17132.8 514.079   4
   1 -10   4 819.358 129.822   4
  -1 -10  -4 921.344 110.688   6
  -1 -10   4 929.810 124.477   4
  -1 -10  -4 785.471 126.255   4
   1 -10  -4 823.764 135.856   4
  -1 -10   5 227.553 72.3978   4
   1 -10   5 150.673 71.2370   4
  -1 -10  -5 228.198 67.7718   6
  -1 -10  -5 181.890 80.7008   4
   1 -10  -5 359.103 91.3797   4
   1 -10   6 713.882 118.445   4
  -1 -10  -6 674.429 95.0215   6
   1 -10  -6 759.503 112.537   6
  -1 -10  -6 654.709 117.526   4
   1 -10  -6 734.507 124.858   4
  -1 -10  -7 13105.0 360.447   6
   1 -10  -7 12931.2 398.130   6
   1 -10  -7 13367.7 428.512   4
   1 -10   7 12976.8 416.745   4
  -1 -10  -8 934.658 103.118   6
   1 -10  -8 1078.15 125.279   6
   1 -10  -8 1152.61 135.699   4
   1 -10   8 1097.99 127.267   4
  -1 -10  -9 1279.20 115.696   6
   1 -10  -9 1299.97 130.843   6
   1 -10   9 1563.84 138.745   4
   1 -10  10 148.824 55.7181   4
  -1 -10 -10 139.726 50.4208   6
   1 -10 -10 165.776 65.4326   6
  -1 -10 -11 369.731 62.9254   6
   1 -10 -11 445.019 80.6966   6
  -1 -10 -12 19.6510 36.9770   6
   1 -10 -12 29.8920 49.5685   6
  -1 -10 -13 2153.71 113.640   6
   1 -10 -13 2294.23 136.023   6
   1 -10 -14 206.386 49.2467   6
   1 -10 -15 1299.88 86.5428   6
  -2 -10   0 4648.54 248.042   4
   2 -10   0 5222.56 294.085   4
  -2 -10  -1 4539.87 248.582   4
  -2 -10   1 5051.21 253.553   4
   2 -10  -1 4788.01 285.456   4
   2 -10   1 4767.04 283.176   4
  -2 -10  -2 1542.41 151.218   4
  -2 -10   2 1572.28 143.805   4
   2 -10  -2 1721.39 177.538   4
   2 -10   2 1526.94 171.499   4
   2 -10  -3 163.244 86.5234   4
   2 -10   3 26.3276 78.7645   4
  -2 -10  -3-47.9467 69.9396   4
  -2 -10   3 17.7809 46.3915   4
   2 -10   4 147.892 82.9845   4
  -2 -10  -4 193.238 75.0225   4
   2 -10  -4 200.041 95.4841   4
   2 -10  -5 15033.0 464.281   4
   2 -10   5 13890.0 461.031   4
   2 -10   6 424.323 105.811   4
   2 -10  -6 522.232 102.341   6
   2 -10  -6 480.527 111.150   4
   2 -10  -7 6837.71 296.619   6
   2 -10  -7 6520.75 294.650   4
   2 -10   7 6001.60 293.976   4
   2 -10  -8 990.705 121.858   6
   2 -10   8 870.979 116.671   4
   2 -10  -8 859.807 117.735   4
   2 -10  -9 8277.04 308.546   6
   2 -10   9 8020.35 312.632   4
   2 -10  10 251.496 68.4876   4
   2 -10 -10 276.957 84.0049   6
   2 -10 -11 2845.40 171.934   6
   2 -10  11 2922.16 167.116   4
   2 -10 -12 455.844 76.0354   6
   2 -10 -13 173.006 49.8507   6
   2 -10 -14-7.61970 34.1392   6
   2 -10 -15 49.4762 31.3448   6
   3 -10   0 12.0606 79.2853   4
  -3 -10   0 7.37745 45.2595   4
   3 -10   1 419.744 106.578   4
  -3 -10   1 456.433 80.0769   4
   3 -10  -2 1873.44 180.298   4
   3 -10   2 1941.93 187.747   4
   3 -10  -3 12587.5 431.524   4
   3 -10   3 11991.6 439.072   4
   3 -10  -4 46.6121 75.2986   4
   3 -10   4 36.5555 83.1124   4
   3 -10   5 1021.72 138.394   4
   3 -10  -5 1175.19 138.733   4
   3 -10   6 299.509 89.3824   4
   3 -10  -6 205.555 78.2694   6
   3 -10  -6 320.999 82.9746   4
   3 -10  -7 7994.93 315.562   6
   3 -10  -7 7502.89 301.626   4
   3 -10   7 7786.15 333.229   4
   3 -10  -8 3852.07 217.343   6
   3 -10  -8 3589.75 203.526   4
   3 -10   8 3514.46 220.412   4
   3 -10  -9 6043.94 259.462   6
   3 -10   9 5413.04 259.293   4
   3 -10 -10 1334.51 126.182   6
   3 -10  10 1184.65 123.945   4
   3 -10  11 160.704 51.1302   4
   3 -10 -11 253.025 62.8021   6
   3 -10  12 17.1300 39.4845   4
   3 -10 -12 4.23670 45.7139   6
   3 -10 -13 587.784 73.9427   6
   3 -10 -14 0.82999 30.3606   6
   4 -10   0 2556.92 205.465   4
   4 -10  -1 9395.16 371.997   4
   4 -10   1 9900.76 388.437   4
   4 -10  -2 8.44696 65.8200   4
   4 -10   2 125.259 87.8643   4
   4 -10  -3 42.3464 63.8913   4
   4 -10   3 147.848 85.6702   4
   4 -10  -4 657.528 105.386   4
   4 -10   4 688.144 125.256   4
   4 -10  -5 8370.33 320.600   4
   4 -10   5 9046.98 365.200   4
   4 -10  -6 1133.76 127.536   6
   4 -10   6 919.335 129.543   4
   4 -10  -6 973.860 114.419   4
   4 -10  -7 1341.48 133.337   6
   4 -10  -7 1302.26 121.767   4
   4 -10   7 1431.12 147.785   4
   4 -10   8 562.113 101.883   4
   4 -10  -8 473.027 88.1801   6
   4 -10  -8 489.919 75.7376   4
   4 -10   9 0.26677 50.4944   4
   4 -10  -9 39.3391 52.6376   6
   4 -10  10-11.5298 54.4050   4
   4 -10 -10 14.8417 47.9364   6
   4 -10  11 326.190 66.6048   4
   4 -10 -11 355.547 65.7682   6
   4 -10  12 126.397 44.5930   4
   4 -10 -12 111.836 45.2096   6
   4 -10 -13 99.1601 40.3921   6
   4 -10 -14-13.9036 25.1537   6
   5 -10   0 19.5110 63.1625   4
   5 -10  -1 4308.07 237.030   4
   5 -10   1 4632.94 253.367   4
   5 -10  -2 336.638 87.1497   4
   5 -10   2 434.729 97.2722   4
   5 -10  -3 6112.51 267.727   4
   5 -10   3 6750.50 305.286   4
   5 -10   4 35.3144 60.5417   4
   5 -10  -4 107.778 56.7962   4
   5 -10   5 593.753 105.478   4
   5 -10  -5 561.970 90.9853   6
   5 -10  -5 524.470 81.0257   4
   5 -10   6 8.71656 59.8487   4
   5 -10  -6 31.9646 51.9010   6
   5 -10  -6-62.1700 49.8543   4
   5 -10   7-38.0833 63.5241   4
   5 -10  -7 34.4469 53.7143   6
   5 -10  -7 12.2078 33.8934   4
   5 -10   8 45.0296 49.9606   4
   5 -10  -8 41.8756 47.1713   6
   5 -10   9 570.310 86.9061   4
   5 -10  -9 505.942 74.9873   6
   5 -10  10 64.6408 44.7236   4
   5 -10 -10 154.518 49.5741   6
   5 -10  11 81.4241 41.0923   4
   5 -10 -11 57.3667 34.9730   6
   5 -10  12 327.083 52.5999   4
   5 -10 -12 329.850 49.0367   6
   6 -10   0 597.369 91.2217   4
   6 -10  -1 1912.49 144.004   4
   6 -10   1 1929.20 151.792   4
   6 -10  -2 1125.91 111.476   4
   6 -10   2 1057.16 115.893   4
   6 -10   3 82.5513 58.5267   4
   6 -10  -3-68.0843 50.3017   6
   6 -10  -3 34.6432 44.4870   4
   6 -10   4 80.3513 57.7777   4
   6 -10  -4 79.9881 53.1905   6
   6 -10  -4 40.7016 37.1586   4
   6 -10  -5 86.9660 48.0671   6
   6 -10  -5 86.7296 36.8522   4
   6 -10   6 713.355 95.9315   4
   6 -10  -6 578.690 76.0414   6
   6 -10   7 181.234 60.9910   4
   6 -10  -7 159.875 49.6610   6
   6 -10  -8 2076.74 120.439   6
   6 -10   8 2363.84 148.883   4
   6 -10   9 193.004 54.4357   4
   6 -10  -9 169.655 42.1808   6
   6 -10  10 70.0471 37.0670   4
   6 -10 -10 79.2984 29.6626   6
   7 -10   0-37.2245 42.2556   4
   7 -10  -1 194.047 42.6381   4
   7 -10   1 174.795 47.3634   4
   7 -10  -1 194.210 47.5424   6
   7 -10   2-20.3157 41.3726   4
   7 -10  -2 10.6853 36.2912   6
   7 -10  -2-33.0271 28.9590   4
   7 -10   3 3.17873 37.0546   4
   7 -10  -3 61.5433 37.9816   6
   7 -10   4 14.6900 41.3535   4
   7 -10  -4 34.5352 29.8837   6
   7 -10   5 47.2556 41.8035   4
   7 -10  -5 76.7805 32.7728   6
   7 -10   6 273.398 57.1285   4
   7 -10  -6 180.637 38.5168   6
   7 -10   7 389.512 59.5287   4
   7 -10   8 349.240 53.2727   4
   0 -11   0 54.5687 68.9642   4
   0 -11  -1-39.4377 57.7704   4
   0 -11   1 46.0842 56.9089   4
   0 -11  -2-55.2283 46.3854   6
   0 -11  -2-2.83889 56.0126   4
   0 -11   2-21.6010 53.0692   4
   0 -11  -3 48.4166 50.6117   6
   0 -11  -3 66.0784 68.0384   4
   0 -11   3-8.15209 52.7915   4
   0 -11  -4 18.6304 43.5652   6
   0 -11  -4 15.1093 55.4340   4
   0 -11   4 43.8152 55.5869   4
   0 -11  -5-25.8195 45.3588   6
   0 -11  -5 9.08542 58.0480   4
   0 -11   5 16.2203 45.1824   4
   0 -11  -6-9.98863 43.1127   6
   0 -11   6-19.8120 39.2717   4
   0 -11  -7-12.1553 39.4413   6
   0 -11  -8 14.3701 36.9157   6
   0 -11  -9-16.6480 30.6462   6
   0 -11 -10 15.5889 30.4184   6
   0 -11 -11-14.3978 28.8784   6
  -1 -11   0-19.1172 52.6078   4
   1 -11   0-1.76881 63.7256   4
  -1 -11  -1 1508.53 141.317   4
  -1 -11   1 1710.47 142.347   4
   1 -11  -1 1712.91 160.758   4
   1 -11   1 1687.05 155.554   4
   1 -11   2 9.19319 57.5819   4
  -1 -11  -2 50.2160 60.6812   4
  -1 -11   2 16.1646 45.9833   4
   1 -11  -2-18.9466 65.6943   4
   1 -11   3-33.4912 58.4095   4
   1 -11  -3 15.4174 49.5167   6
  -1 -11  -3 22.0976 54.4315   4
  -1 -11   3 60.1394 52.1126   4
   1 -11  -3 45.7975 70.6257   4
   1 -11  -4 2312.74 158.410   6
   1 -11  -4 2706.45 186.340   4
  -1 -11   4 2561.31 156.076   4
   1 -11   4 2515.56 177.777   4
   1 -11  -5 5559.11 235.113   6
   1 -11  -5 5971.93 265.481   4
   1 -11   5 5365.02 245.318   4
   1 -11  -6 1167.37 111.405   6
   1 -11  -6 1435.74 137.572   4
   1 -11   6 1134.22 116.256   4
   1 -11   7 654.113 87.5030   4
   1 -11  -7 711.980 87.9311   6
   1 -11   8 143.752 49.4219   4
   1 -11  -8 71.3330 41.7408   6
   1 -11  -9 382.091 64.2538   6
   1 -11 -10 982.309 87.1539   6
   1 -11 -11 460.864 61.1729   6
   2 -11   0 713.219 112.717   4
  -2 -11   0 540.178 82.0414   4
   2 -11   1 56.4036 69.1059   4
  -2 -11   1 26.2654 44.2048   4
   2 -11  -1 20.0444 61.9163   4
  -2 -11   2 1386.90 113.438   4
   2 -11  -2 1701.06 155.023   4
   2 -11   2 1516.15 147.718   4
   2 -11  -3 1560.58 145.329   4
   2 -11   3 1511.73 146.286   4
   2 -11   4 775.586 109.649   4
   2 -11  -4 635.950 95.1978   6
   2 -11  -4 695.490 99.8926   4
   2 -11   5 552.172 92.4400   4
   2 -11  -5 526.261 84.6052   6
   2 -11  -5 725.818 102.444   4
   2 -11  -6 2551.48 161.278   6
   2 -11  -6 2586.28 170.500   4
   2 -11   6 2513.42 168.116   4
   2 -11  -7 1868.54 134.848   6
   2 -11   7 1834.61 138.756   4
   2 -11   8 82.5554 46.8015   4
   2 -11  -8 49.5792 43.7762   6
   2 -11   9-27.5384 39.8956   4
   2 -11  -9 12.0266 42.8882   6
   2 -11 -10 324.460 58.7026   6
   2 -11 -11 1165.33 85.9200   6
   2 -11 -12 13.0023 27.1510   6
   3 -11   0-55.1765 61.9803   4
   3 -11  -1 292.771 82.2738   4
   3 -11   1 428.502 92.8722   4
   3 -11   2 102.917 63.1900   4
   3 -11  -2 45.8332 54.5687   4
   3 -11   3-18.6569 55.7417   4
   3 -11  -3 31.9350 56.5605   4
   3 -11  -4 805.770 101.655   6
   3 -11  -4 885.348 109.109   4
   3 -11   4 911.177 114.371   4
   3 -11   5 96.8551 60.1146   4
   3 -11  -5 83.2568 56.2685   6
   3 -11  -5 65.0998 50.5058   4
   3 -11  -6 1678.59 129.783   6
   3 -11  -6 1665.03 128.780   4
   3 -11   6 1532.66 133.524   4
   3 -11   7 384.023 75.2136   4
   3 -11  -7 322.156 67.8088   6
   3 -11   8 153.351 52.2309   4
   3 -11  -8 76.9201 45.8393   6
   3 -11   9 67.6816 38.6923   4
   3 -11  -9 117.159 46.9746   6
   3 -11  10 58.6640 31.8581   4
   3 -11 -10 81.3826 41.5065   6
   3 -11 -11 2017.43 105.696   6
   4 -11   0 1748.81 142.871   4
   4 -11  -1 19.0310 51.5604   4
   4 -11   1 131.980 66.3145   4
   4 -11  -2 1158.56 116.633   4
   4 -11   2 1138.05 119.723   4
   4 -11   3 142.304 65.3183   4
   4 -11  -3 44.1815 50.2929   6
   4 -11  -3 86.9401 50.9777   4
   4 -11   4 75.6189 57.8404   4
   4 -11  -4 53.8047 45.8406   6
   4 -11  -4 92.4161 49.5180   4
   4 -11   5 139.007 59.3364   4
   4 -11  -5 50.5940 43.9080   6
   4 -11  -5 145.097 55.1247   4
   4 -11   6 674.963 86.5475   4
   4 -11  -6 647.355 82.4679   6
   4 -11  -6 684.343 77.4784   4
   4 -11   7 152.192 54.5420   4
   4 -11  -7 119.180 48.0601   6
   4 -11   8 238.385 55.8845   4
   4 -11  -8 176.099 45.8595   6
   4 -11   9 389.150 57.5384   4
   4 -11  -9 478.143 61.6280   6
   4 -11 -10 143.868 37.4732   6
   5 -11   0 6.74439 41.2327   4
   5 -11   1 153.325 53.4044   4
   5 -11  -1 137.120 50.5170   4
   5 -11  -2 1786.78 124.778   6
   5 -11  -2 1766.36 124.411   4
   5 -11   2 1688.59 129.277   4
   5 -11   3-21.2087 43.6728   4
   5 -11  -3-9.63120 38.2632   6
   5 -11  -3 26.8732 41.3990   4
   5 -11  -4 1510.69 110.531   6
   5 -11  -4 1509.89 103.547   4
   5 -11   4 1573.44 121.484   4
   5 -11   5 180.527 54.0497   4
   5 -11  -5 116.404 44.7529   6
   5 -11  -5 238.544 45.8206   4
   5 -11   6 40.5242 41.2391   4
   5 -11  -6 11.0344 34.6436   6
   5 -11   7 176.913 48.7841   4
   5 -11  -7 209.677 44.2518   6
   5 -11   8 65.0746 33.8334   4
   5 -11  -8 32.1750 27.5974   6
   6 -11   0 170.066 44.3794   6
   6 -11   0 181.070 43.3667   4
   6 -11  -1 83.6048 34.0085   6
   6 -11  -1 99.1409 34.0739   4
   6 -11   1 83.7364 34.3585   4
   6 -11   2 236.754 47.7284   4
   6 -11  -2 215.620 45.1052   6
   6 -11  -2 169.095 34.4036   4
   6 -11   3 307.919 52.7751   4
   6 -11  -3 274.103 48.2726   6
   6 -11  -4 798.675 69.2051   6
   6 -11   4 866.758 77.6868   4
   6 -11   5 65.8913 34.6319   4
   0 -12   0 172.995 52.9892   4
   0 -12  -1 318.067 63.3771   4
   0 -12   1 408.429 65.8699   4
   0 -12   2-26.4095 33.7415   4
   0 -12   3 575.422 69.6410   4
   0 -12   4 1594.62 98.8187   4
   1 -12   0-8.36341 33.4085   6
   1 -12   0 22.2504 40.8866   4
   1 -12  -1 175.445 48.0200   6
   1 -12   1 143.500 42.4638   6
   1 -12  -1 234.763 57.7262   4
   1 -12   1 248.195 58.6897   4
   1 -12  -2-13.6260 34.5572   6
   1 -12  -2 43.6039 45.1150   4
   1 -12   2 17.6875 37.6584   4
   1 -12  -3-46.5514 34.8387   6
   1 -12  -3 32.8649 43.4777   4
   1 -12   3 7.23532 35.7832   4
   1 -12  -4 154.666 40.4407   6
   1 -12   4 102.194 38.7436   4
   1 -12  -5 649.083 63.6417   6
   1 -12   5 604.480 64.7681   4
   2 -12   0 14.5322 35.3688   6
   2 -12   0 7.99929 39.8898   4
   2 -12  -1-19.5630 37.0723   6
   2 -12  -1 12.0608 41.9538   4
   2 -12   1 40.8921 44.1330   4
   2 -12  -2 62.4079 36.0848   6
   2 -12  -2 79.1166 44.6320   4
   2 -12   2 82.5683 43.5123   4
   2 -12  -3-17.0669 33.5404   6
   2 -12  -3 6.49663 36.3317   4
   2 -12   3 61.8057 40.0759   4
   2 -12  -4 86.1287 37.6263   6
   2 -12   4 134.438 42.5004   4
   2 -12  -5 521.433 59.7006   6
   2 -12   5 602.760 65.9907   4
   2 -12  -6 1323.83 84.9560   6
   3 -12   0-1.64675 34.1699   6
   3 -12   0 43.4500 39.4335   4
   3 -12  -1 155.890 42.9867   6
   3 -12  -1 185.605 47.2767   4
   3 -12   1 129.240 45.6215   4
   3 -12  -2 584.810 67.1600   6
   3 -12  -2 700.412 76.5529   4
   3 -12   2 636.326 74.1983   4
   3 -12  -3 658.640 69.9495   6
   3 -12  -3 759.825 76.6876   4
   3 -12   3 797.494 78.8117   4
   3 -12  -4 6.44677 28.4164   6
   3 -12   4 27.2863 36.0001   4
   3 -12  -5 3.75991 26.7468   6
   3 -12   5 23.2299 31.0325   4
   4 -12   0 3202.42 133.599   6
   4 -12   0 3447.17 143.746   4
   4 -12  -1 1543.97 94.4605   6
   4 -12   1 1438.45 91.2142   6
   4 -12  -1 1500.42 94.8844   4
   4 -12   1 1501.94 97.5703   4
   4 -12  -2 102.073 35.0735   6
   4 -12  -2 170.170 38.1548   4
   4 -12   2 181.609 42.7281   4
   4 -12  -3 90.6112 30.8528   6
   4 -12   3 149.621 40.8192   4
   0   0   0    0.00    0.00   0
TITL ks1319b in Pbca
REM Pbca (#61, found as Pcab in ba-c setting)
CELL 1.54184  10.795434  10.180911  20.839038  90.0000  90.0000  90.0000
ZERR    8.00   0.000261   0.000221   0.000545   0.0000   0.0000   0.0000
LATT  1
SYMM -x+1/2,-y, z+1/2
SYMM -x, y+1/2,-z+1/2
SYMM  x+1/2,-y+1/2,-z
SFAC C H N
UNIT 64.00 64.00 16.00
TREF
HKLF 4
END
;
_shelx_res_checksum     36493
_shelx_res_file
;
TITL ks1319b in Pbca
CELL  1.54184  10.7954  10.1809  20.8390   90.000   90.000   90.000
ZERR     8.00   0.0003   0.0002   0.0005    0.000    0.000    0.000
LATT   1
SYMM  1/2 - X, - Y, 1/2 + Z
SYMM  1/2 + X, 1/2 - Y, - Z
SYMM  - X, 1/2 + Y, 1/2 - Z
SFAC  C    H    N    O
UNIT  88   128  16   8
MERG   2
eqiv $1 -x+3/2, y-1/2, z
htab n2 o1_$1
htab c5 o1
mpla c1 c2 c3 c4 c5 c6 n1
mpla c1 n2 c7 c8 o1
FMAP   2
PLAN   20
SIZE     0.136   0.191   0.265
ACTA
BOND   $H
L.S.   4
TEMP    23.00
WGHT    0.073400    0.429900
EXTI    0.003681
FVAR       7.67458
MOLE    1
C1    1    0.907296    0.814787    0.595915    11.00000    0.04747    0.04694 =
         0.05226    0.00116    0.00033    0.00560
C2    1    1.022786    0.696309    0.526004    11.00000    0.07885    0.07346 =
         0.09240   -0.01525    0.02242    0.01309
AFIX  43
H2    2    1.034451    0.620118    0.502138    11.00000   -1.20000
AFIX   0
C3    1    1.110191    0.792198    0.521412    11.00000    0.06257    0.08891 =
         0.08609    0.00292    0.02258    0.01801
AFIX  43
H3    2    1.178571    0.781099    0.494814    11.00000   -1.20000
AFIX   0
C4    1    1.096370    0.905706    0.556513    11.00000    0.04806    0.07205 =
         0.06938    0.01713    0.00195    0.00270
C5    1    0.991486    0.917441    0.594506    11.00000    0.05185    0.05310 =
         0.06070    0.00324    0.00279    0.00007
AFIX  43
H5    2    0.977900    0.992934    0.618628    11.00000   -1.20000
AFIX   0
C6    1    1.191156    1.013788    0.554444    11.00000    0.05873    0.10521 =
         0.11262    0.02439    0.00828   -0.01656
AFIX 137
H6A   2    1.240948    1.010688    0.592583    11.00000   -1.50000
H6B   2    1.149927    1.097181    0.551960    11.00000   -1.50000
H6C   2    1.243124    1.002520    0.517470    11.00000   -1.50000
AFIX   0
C7    1    0.742265    0.919313    0.661357    11.00000    0.05328    0.03896 =
         0.06221   -0.00092    0.00610    0.00222
C8    1    0.624715    0.888236    0.699665    11.00000    0.05918    0.04777 =
         0.07487   -0.00213    0.01899    0.00162
C9    1    0.659756    0.801710    0.756958    11.00000    0.09687    0.07881 =
         0.07976    0.01035    0.02753    0.00349
AFIX 137
H9A   2    0.723497    0.844157    0.781490    11.00000   -1.50000
H9B   2    0.689497    0.718466    0.741763    11.00000   -1.50000
H9C   2    0.588244    0.788259    0.783540    11.00000   -1.50000
AFIX   0
C10   1    0.567680    1.015771    0.723121    11.00000    0.10264    0.06049 =
         0.13585   -0.00249    0.06405    0.01353
AFIX 137
H10A  2    0.625113    1.060013    0.750867    11.00000   -1.50000
H10B  2    0.492886    0.997046    0.746300    11.00000   -1.50000
H10C  2    0.548970    1.070915    0.687031    11.00000   -1.50000
AFIX   0
C11   1    0.531332    0.814588    0.658103    11.00000    0.05477    0.11207 =
         0.11292   -0.01585    0.01255   -0.00561
AFIX 137
H11A  2    0.457750    0.797592    0.682604    11.00000   -1.50000
H11B  2    0.566752    0.732877    0.644249    11.00000   -1.50000
H11C  2    0.510745    0.866962    0.621310    11.00000   -1.50000
AFIX   0
N1    3    0.921377    0.704366    0.562506    11.00000    0.06456    0.05457 =
         0.07701   -0.01242    0.01073    0.00559
N2    3    0.799368    0.814727    0.633657    11.00000    0.05513    0.04012 =
         0.07105   -0.00396    0.01532   -0.00377
AFIX  43
H2A   2    0.765379    0.739434    0.639980    11.00000   -1.20000
AFIX   0
O1    4    0.782833    1.030493    0.656635    11.00000    0.06726    0.03889 =
         0.10342   -0.00300    0.02128   -0.00098
HKLF 4
REM  ks1319b in Pbca
REM R1 =  0.0460 for    1808 Fo > 4sig(Fo)  and  0.0599 for all    2253 data
REM    132 parameters refined using      0 restraints
END
WGHT      0.0734      0.4298
REM Highest difference peak  0.157,  deepest hole -0.138,  1-sigma level  0.030
Q1    1   1.1979  1.0661  0.5974  11.00000  0.05    0.16
Q2    1   0.6768  0.9053  0.6838  11.00000  0.05    0.15
Q3    1   1.2749  0.9673  0.5673  11.00000  0.05    0.13
Q4    1   1.0390  0.9146  0.5727  11.00000  0.05    0.13
Q5    1   0.6733  0.8839  0.7633  11.00000  0.05    0.12
;
_shelxl_version_number         .2013
data_New_Global_Publ_Block
_journal_date_recd_electronic     2014-02-06
_journal_date_accepted     2014-02-18
_journal_name_full     'Acta Crystallographica, Section E'
_journal_year     2014
_journal_volume     70
_journal_issue      3
_journal_page_first     o351
_journal_page_last     o352
_journal_paper_category     QO
_journal_paper_doi     10.1107/S1600536814003729
_journal_coeditor_code     MW2120
loop_
    _publ_contact_author_name
    _publ_contact_author_address
    _publ_contact_author_email
    'Gamal A. El-Hiti'
;
Department of Optometry
College of Applied Medical Sciences
King Saud University
PO Box 10219
Riyadh 11433
Saudi Arabia
;
 gelhiti@ksu.edu.sa
    'Kariuki, Benson M.'
;
School of Chemistry
Cardiff University
Main Building
Park Place
Cardiff CF10 3AT
Wales
;
 kariukib@cardiff.ac.uk
_publ_contact_author_fax     '00966114693536'
_publ_contact_author_phone     '00966114693778'
_publ_section_title
;
2,2-Dimethyl-<i>N</i>-(4-methylpyridin-2-yl)propanamide
;
loop_
    _publ_author_name
    _publ_author_footnote
    _publ_author_address
    'El-Hiti, Gamal A.' .
;
Department of Optometry
College of Applied Medical Sciences
King Saud University
PO Box 10219
Riyadh 11433
Saudi Arabia
;
    'Smith, Keith' .
;
School of Chemistry
Cardiff University
Main Building
Park Place
Cardiff CF10 3AT
Wales
;
    'Balakit, Asim A.' .
;
Department of Chemistry
College of Science for Women
University of Babylon
Babylon
Iraq
;
    'Hegazy, Amany S.' .
;
School of Chemistry
Cardiff University
Main Building
Park Place
Cardiff CF10 3AT
Wales
;
    'Kariuki, Benson M.' .
;
School of Chemistry
Cardiff University
Main Building
Park Place
Cardiff CF10 3AT
Wales
;
