# Supplementary material for: 2,2-Dimethyl-N-(4-methyl­pyridin-2-yl)propanamide
Source: Acta Crystallogr Sect E Struct Rep Online. 2014 Feb 26;70(Pt 3):o351–2. doi: 10.1107/S1600536814003729 (PMC3998503; doi:10.1107/S1600536814003729)
Supplement: Supplementary file 2 [file e-70-0o351-Isup2.hkl]

#
# h,k,l, Fc-squared, Fo-squared, sigma(Fo-squared), status flag
#
data_I
_shelx_title ' ks1319b in Pbca'
_shelx_refln_list_code          4
_shelx_F_calc_maximum      156.70
_exptl_crystal_F_000       832.00
_reflns_d_resolution_high  0.8019

loop_
 _space_group_symop_operation_xyz
 'x, y, z'
 '-x+1/2, -y, z+1/2'
 'x+1/2, -y+1/2, -z'
 '-x, y+1/2, -z+1/2'
 '-x, -y, -z'
 'x-1/2, y, -z-1/2'
 '-x-1/2, y-1/2, z'
 'x, -y-1/2, z-1/2'

_cell_length_a    10.7954
_cell_length_b    10.1809
_cell_length_c    20.8390
_cell_angle_alpha  90.000
_cell_angle_beta   90.000
_cell_angle_gamma  90.000

_shelx_F_squared_multiplier     1.000

loop_
 _refln_index_h
 _refln_index_k
 _refln_index_l
 _refln_F_squared_calc
 _refln_F_squared_meas
 _refln_F_squared_sigma
 _refln_observed_status
   2   0   0       1197.90       1150.66        13.39 o
   4   0   0        943.05        936.08        17.64 o
   6   0   0       1041.88       1078.77        24.84 o
   8   0   0         20.73         20.12         2.15 o
  10   0   0        678.21        645.88        12.58 o
  12   0   0          3.65          2.93         0.81 o
   2   1   0       2641.42       2383.33        38.01 o
   4   1   0          3.69          7.46         0.97 o
   6   1   0        252.22        313.80        11.61 o
   8   1   0        622.36        611.41        11.54 o
  10   1   0        423.57        417.53         7.06 o
  12   1   0          3.14          3.50         0.78 o
   0   2   0       1031.73        673.37        11.08 o
   2   2   0       6337.55       6259.77        33.31 o
   4   2   0       3444.55       3805.21        21.77 o
   6   2   0          2.68         -0.06         1.59 o
   8   2   0         27.41         39.69         2.10 o
  10   2   0          2.69          1.75         0.86 o
  12   2   0          0.02          0.06         0.39 o
   2   3   0        773.18        787.00        14.45 o
   4   3   0         22.18         10.61         1.45 o
   6   3   0          9.73         12.49         2.32 o
   8   3   0       1147.45       1130.23        11.11 o
  10   3   0          0.11          0.79         0.80 o
  12   3   0         18.52         15.69         1.59 o
   0   4   0       2861.35       2688.78        30.79 o
   2   4   0        604.90        552.31        14.32 o
   4   4   0        255.55        328.67         8.43 o
   6   4   0         31.44         37.20         3.73 o
   8   4   0        573.88        540.53        10.44 o
  10   4   0          0.93         -0.50         1.14 o
  12   4   0          6.86          9.58         1.24 o
   2   5   0         36.86         33.71         4.68 o
   4   5   0        452.42        382.15        11.37 o
   6   5   0         94.14         81.17         3.51 o
   8   5   0        386.16        378.67        10.21 o
  10   5   0          3.55          3.39         1.29 o
  12   5   0          3.48          7.67         1.04 o
   0   6   0        829.09        790.04        21.24 o
   2   6   0         49.67         51.63         6.37 o
   4   6   0          0.25          3.33         1.42 o
   6   6   0         28.87         30.09         2.33 o
   8   6   0        499.97        486.36        11.44 o
  10   6   0         28.11         29.20         2.61 o
   2   7   0        894.80        952.38        29.07 o
   4   7   0        161.83        137.68         8.03 o
   6   7   0        154.84        126.96         5.60 o
   8   7   0        246.38        240.46         7.65 o
  10   7   0         77.02         93.54         3.94 o
   0   8   0       1406.66       1392.74        18.89 o
   2   8   0          3.42          6.25         1.06 o
   6   8   0          2.00         -0.19         0.81 o
   8   8   0          1.83          3.64         0.80 o
  10   8   0         25.63         29.20         1.78 o
   2   9   0         11.37          9.90         1.39 o
   4   9   0         47.83         52.52         4.06 o
   6   9   0         62.95         54.41         3.70 o
   8   9   0         98.84         98.59         3.26 o
   0  10   0       1267.01       1466.93        19.37 o
   2  10   0         69.51         83.29         4.88 o
   4  10   0         41.38         43.42         3.49 o
   6  10   0         12.28         10.14         1.55 o
   2  11   0          8.97         10.38         1.47 o
   4  11   0         30.01         29.70         2.43 o
   6  11   0          1.62          2.99         0.53 o
   0  12   0          0.37          2.94         0.90 o
   2  12   0          0.03          0.19         0.45 o
   4  12   0         53.22         56.41         2.08 o
   1   1   1       2835.03       2673.23        13.65 o
   2   1   1       4863.59       4780.91        19.72 o
   3   1   1       3344.95       3415.38        16.39 o
   4   1   1       1712.43       1583.76        24.97 o
   5   1   1        673.88        645.09         7.87 o
   6   1   1        501.03        509.42         9.21 o
   7   1   1        183.61        177.10         7.87 o
   8   1   1         61.73         62.15         2.51 o
   9   1   1        202.15        198.57         3.47 o
  10   1   1          7.40          9.04         0.88 o
  11   1   1        112.40        112.87         1.96 o
  12   1   1          0.44          0.70         0.51 o
   0   2   1      21531.19      22295.20        52.75 o
   1   2   1        354.09        270.28         4.29 o
   2   2   1          2.29          0.49         0.54 o
   3   2   1        844.77        925.39         7.94 o
   4   2   1          0.74          0.70         0.66 o
   5   2   1        160.25        144.80         4.71 o
   6   2   1         21.83         24.47         2.44 o
   7   2   1        439.54        470.31         8.77 o
   8   2   1        255.44        259.00         3.66 o
   9   2   1        145.98        148.09         2.98 o
  10   2   1          7.74          6.79         0.79 o
  11   2   1         18.01         17.02         1.03 o
  12   2   1          0.01          0.16         0.44 o
   1   3   1       1109.24       1015.76         7.71 o
   2   3   1        124.47        131.23         4.63 o
   3   3   1       1074.34       1044.79         8.11 o
   4   3   1        123.10        119.65         3.46 o
   5   3   1       1373.10       1399.08        15.68 o
   6   3   1         19.48         26.37         2.43 o
   7   3   1          0.04          0.64         0.89 o
   8   3   1         75.89         71.28         2.00 o
   9   3   1         19.19         21.95         1.31 o
  10   3   1        106.96        103.48         3.00 o
  11   3   1         12.35         12.06         1.26 o
  12   3   1          7.21          4.91         0.57 o
   0   4   1       4177.30       4158.74        47.89 o
   1   4   1         76.02         74.90         2.53 o
   2   4   1        511.33        513.95        10.64 o
   3   4   1         35.76         35.50         3.84 o
   4   4   1         51.85         54.57         2.63 o
   5   4   1        118.17        132.77         5.23 o
   6   4   1         98.03         87.33         4.07 o
   7   4   1         94.14         82.67         1.99 o
   8   4   1        314.25        303.42         4.80 o
   9   4   1         29.77         28.79         2.09 o
  10   4   1         31.83         31.67         2.11 o
  11   4   1         59.66         66.65         2.64 o
  12   4   1         32.73         37.02         1.23 o
   1   5   1        694.86        689.79        10.29 o
   2   5   1         79.17        142.80         6.39 o
   3   5   1       3695.74       4025.36        34.98 o
   4   5   1        539.70        606.51         8.79 o
   5   5   1         67.37         57.50         3.37 o
   6   5   1          7.67          2.14         0.59 o
   7   5   1        124.15        113.28         3.27 o
   8   5   1        336.84        339.91         6.85 o
   9   5   1         35.45         42.61         2.52 o
  10   5   1         45.44         49.48         2.52 o
  11   5   1          7.43          9.68         1.09 o
  12   5   1          0.28          0.79         0.58 o
   0   6   1        349.21        381.12        10.41 o
   1   6   1        112.18        119.15         4.84 o
   2   6   1         16.78         22.51         3.06 o
   3   6   1         50.92         46.69         4.59 o
   4   6   1          0.30          2.39         0.99 o
   5   6   1          0.64          1.28         0.62 o
   6   6   1        148.54        139.62         3.58 o
   7   6   1        148.75        146.12         4.45 o
   8   6   1          5.97          5.40         1.74 o
   9   6   1          0.92          0.94         0.85 o
  10   6   1          0.53          0.94         0.73 o
  11   6   1          5.85          6.98         0.90 o
   1   7   1          9.15          5.19         1.66 o
   2   7   1          5.44         10.03         2.20 o
   3   7   1          1.15          1.12         0.77 o
   4   7   1         19.91         16.02         1.95 o
   5   7   1         38.90         42.10         1.96 o
   6   7   1          2.97          2.77         0.92 o
   7   7   1         82.21         89.05         3.39 o
   8   7   1          2.45          1.24         0.79 o
   9   7   1         43.35         46.94         2.30 o
  10   7   1          0.27          0.22         0.55 o
  11   7   1         13.45         11.92         1.17 o
   0   8   1       1229.24       1226.49        12.46 o
   1   8   1          0.90          0.29         0.55 o
   2   8   1        159.26        131.80         3.16 o
   3   8   1        390.20        403.40         6.89 o
   4   8   1         30.14         32.01         2.05 o
   5   8   1         25.75         28.17         2.96 o
   6   8   1         14.86         12.70         1.10 o
   7   8   1         16.60         14.50         0.99 o
   8   8   1         35.23         36.40         1.57 o
   9   8   1         82.68         81.24         2.52 o
  10   8   1          0.61          0.70         0.38 o
   1   9   1         14.59         15.10         1.16 o
   2   9   1        231.98        247.31         4.04 o
   3   9   1          0.36         -0.01         0.53 o
   4   9   1          0.77          1.42         1.05 o
   5   9   1          0.10         -0.25         0.84 o
   6   9   1          0.57          0.05         0.72 o
   7   9   1          8.64          7.71         1.04 o
   8   9   1         15.62          8.73         0.83 o
   0  10   1        598.37        593.38         9.80 o
   1  10   1        162.83        168.54         3.30 o
   2  10   1         79.35         81.41         2.26 o
   3  10   1          9.18          7.54         1.09 o
   4  10   1        152.00        163.91         4.57 o
   5  10   1         79.05         75.86         2.94 o
   6  10   1         31.24         32.61         1.77 o
   7  10   1          3.32          3.20         0.45 o
   1  11   1         34.97         28.09         1.27 o
   2  11   1          0.00          0.55         0.54 o
   3  11   1          3.53          6.20         1.15 o
   4  11   1          0.06          1.16         0.96 o
   5  11   1          1.33          2.46         0.62 o
   6  11   1          0.21          1.51         0.33 o
   0  12   1          6.89          6.23         0.78 o
   1  12   1          3.04          3.37         0.43 o
   2  12   1          0.06          0.16         0.40 o
   3  12   1          3.14          2.70         0.44 o
   4  12   1         25.56         25.41         0.80 o
   0   0   2        318.73        298.28         3.45 o
   1   0   2      24553.96      23745.69        64.73 o
   2   0   2       5499.23       5220.49        22.42 o
   3   0   2         11.86          9.79         0.89 o
   4   0   2        119.16        115.88         4.35 o
   5   0   2       4897.64       5216.15        37.85 o
   6   0   2        115.38        121.75         8.73 o
   7   0   2         11.82          9.53         3.11 o
   8   0   2          1.23          0.75         0.82 o
   9   0   2          6.80          6.17         1.35 o
  10   0   2        447.67        455.95         6.97 o
  11   0   2         23.73         22.08         2.46 o
  12   0   2         35.88         29.69         2.33 o
   1   1   2       4553.23       4526.11        15.13 o
   2   1   2       1298.51       1266.79         8.08 o
   3   1   2        775.48        744.40         6.22 o
   4   1   2        255.13        256.80         4.02 o
   5   1   2        240.98        274.14         4.65 o
   6   1   2          1.06         -0.40         0.67 o
   7   1   2        481.82        504.14        13.16 o
   8   1   2          8.28          4.99         0.94 o
   9   1   2         58.13         71.47         2.10 o
  10   1   2         24.82         32.52         1.44 o
  11   1   2        210.11        208.26         3.28 o
  12   1   2         26.82         24.38         1.49 o
   0   2   2       4138.30       4274.95        42.85 o
   1   2   2        310.88        271.02         4.51 o
   2   2   2       3886.49       3607.85        21.91 o
   3   2   2       2008.21       2030.85        12.09 o
   4   2   2         29.78         28.82         1.64 o
   5   2   2         66.86         68.31         2.69 o
   6   2   2       1415.57       1431.43        19.38 o
   7   2   2         59.16         67.91         4.93 o
   8   2   2         29.39         31.67         1.39 o
   9   2   2        343.97        361.21         4.62 o
  10   2   2          1.94          1.53         0.55 o
  11   2   2          7.03          6.87         0.84 o
  12   2   2          0.36          0.11         0.49 o
   1   3   2          4.79          3.57         0.82 o
   2   3   2         80.95         60.57         2.04 o
   3   3   2       3758.17       4000.35        23.03 o
   4   3   2        600.15        794.10         9.09 o
   5   3   2          0.27          3.21         1.13 o
   6   3   2          0.99          0.51         0.95 o
   7   3   2        477.16        474.90         5.06 o
   8   3   2         22.77         24.23         1.26 o
   9   3   2          8.99          9.42         0.91 o
  10   3   2        144.34        153.90         3.66 o
  11   3   2         37.85         41.84         2.15 o
  12   3   2          1.09          0.92         0.46 o
   0   4   2          9.82          7.88         1.57 o
   1   4   2         25.77         22.28         2.33 o
   2   4   2        457.51        492.32         7.15 o
   3   4   2          9.54          7.42         1.24 o
   4   4   2         96.20        125.92         4.00 o
   5   4   2        174.45        187.87         6.21 o
   6   4   2          7.12          2.72         1.15 o
   7   4   2          1.48          2.33         0.63 o
   8   4   2         22.15         20.82         1.34 o
   9   4   2         43.57         46.54         2.14 o
  10   4   2          0.05         -0.65         0.84 o
  11   4   2          4.08          3.49         1.29 o
  12   4   2          8.33         10.57         1.18 o
   1   5   2         56.16         50.36         2.92 o
   2   5   2        110.38        123.57         6.07 o
   3   5   2       1117.13       1251.07        19.85 o
   4   5   2        256.57        268.90         6.48 o
   5   5   2        205.95        209.17         7.10 o
   6   5   2        104.73        109.05         3.05 o
   7   5   2        357.67        388.54         6.04 o
   8   5   2          1.88          0.13         0.88 o
   9   5   2         16.41         13.98         1.58 o
  10   5   2          0.56          0.06         0.78 o
  11   5   2          1.52          1.46         0.66 o
  12   5   2          0.87          0.53         0.54 o
   0   6   2         43.54         60.71         5.99 o
   1   6   2        116.07        145.24         5.34 o
   2   6   2        248.28        282.93        10.37 o
   3   6   2        358.15        342.59        12.04 o
   4   6   2          2.40          0.87         1.48 o
   5   6   2          3.02          1.89         0.83 o
   6   6   2          0.19         -0.05         0.67 o
   7   6   2          4.14          2.58         1.03 o
   8   6   2         26.91         26.71         2.03 o
   9   6   2        192.49        192.98         4.92 o
  10   6   2          2.86          2.07         0.79 o
  11   6   2         17.84         18.39         1.24 o
   1   7   2         73.32         82.40         3.85 o
   2   7   2         18.02         17.58         1.34 o
   3   7   2        108.79        123.81         3.37 o
   4   7   2         17.32         11.74         1.59 o
   5   7   2        202.11        178.66         3.98 o
   6   7   2         30.80         26.38         1.55 o
   7   7   2         11.66          7.14         0.98 o
   8   7   2         32.82         37.26         2.22 o
   9   7   2          0.14          0.97         0.67 o
  10   7   2         29.23         29.71         1.59 o
  11   7   2          4.34          2.32         0.64 o
   0   8   2        176.53        184.13         4.86 o
   1   8   2        408.29        381.34         5.33 o
   2   8   2        334.38        319.97         4.90 o
   3   8   2          8.63          7.16         1.21 o
   4   8   2         40.35         30.56         3.12 o
   5   8   2        102.50         92.22         5.12 o
   6   8   2         27.41         22.31         1.37 o
   7   8   2          0.20          0.39         0.51 o
   8   8   2         17.49         15.91         1.08 o
   9   8   2         45.81         45.37         1.90 o
  10   8   2          6.16          6.08         0.91 o
   1   9   2        411.35        399.42         5.18 o
   2   9   2         10.01         13.84         1.07 o
   3   9   2         79.64         88.88         2.87 o
   4   9   2         40.37         44.05         2.64 o
   5   9   2         43.83         37.70         2.36 o
   6   9   2          1.01          1.85         1.14 o
   7   9   2         55.10         58.17         2.33 o
   8   9   2          0.13         -0.08         0.47 o
   0  10   2         29.01         24.05         1.98 o
   1  10   2         38.85         46.43         1.81 o
   2  10   2         32.83         26.96         1.35 o
   3  10   2         24.63         32.38         2.21 o
   4  10   2          1.04          0.99         0.99 o
   5  10   2          3.33          6.56         1.10 o
   6  10   2         14.92         18.58         1.36 o
   7  10   2          0.29         -0.26         0.34 o
   1  11   2          0.45          0.25         0.47 o
   2  11   2         18.23         25.69         1.32 o
   3  11   2          3.68          1.23         0.70 o
   4  11   2         17.55         19.51         1.42 o
   5  11   2         27.51         29.71         1.24 o
   6  11   2          2.99          3.45         0.40 o
   0  12   2          0.33         -0.45         0.57 o
   1  12   2          0.11          0.23         0.38 o
   2  12   2          2.13          1.25         0.40 o
   3  12   2          9.72         10.85         0.71 o
   4  12   2          2.38          2.63         0.38 o
   1   1   3       1407.95       1355.64        10.93 o
   2   1   3        345.93        353.40         3.22 o
   3   1   3          0.15          1.10         0.56 o
   4   1   3        324.71        319.57         4.79 o
   5   1   3       1636.23       1731.60        17.77 o
   6   1   3         13.32         15.92         2.36 o
   7   1   3        142.49        130.29        10.10 o
   8   1   3         52.30         45.17         2.18 o
   9   1   3         24.94         27.59         1.58 o
  10   1   3         42.75         41.64         1.88 o
  11   1   3          0.11          0.57         0.58 o
  12   1   3          8.88          9.23         1.03 o
   0   2   3       1437.97       1436.88        18.80 o
   1   2   3       4854.57       4645.50        28.79 o
   2   2   3       1275.92       1271.59         9.71 o
   3   2   3        580.63        574.44         6.45 o
   4   2   3        249.92        282.45         5.02 o
   5   2   3          9.54          4.53         0.85 o
   6   2   3         83.29        103.11         4.34 o
   7   2   3        363.68        373.56        11.23 o
   8   2   3         25.06         34.44         1.67 o
   9   2   3          9.05          9.65         1.08 o
  10   2   3        235.44        239.27         4.49 o
  11   2   3         20.86         20.27         1.30 o
  12   2   3         17.07         16.92         1.13 o
   1   3   3          8.63          5.92         0.99 o
   2   3   3        563.80        503.52         9.91 o
   3   3   3          6.28          6.75         0.98 o
   4   3   3       2450.06       2450.39        24.93 o
   5   3   3        106.13        113.14         3.72 o
   6   3   3         18.25         15.72         1.84 o
   7   3   3         51.24         47.73         1.56 o
   8   3   3          0.93          0.46         0.54 o
   9   3   3        100.67        103.81         3.12 o
  10   3   3          0.33         -0.20         0.69 o
  11   3   3         72.17         72.40         2.75 o
  12   3   3         28.55         32.70         1.52 o
   0   4   3       1278.66       1322.00        24.72 o
   1   4   3       1480.95       1555.83        25.62 o
   2   4   3       2380.00       2653.94        19.44 o
   3   4   3         66.64         58.93         3.10 o
   4   4   3         33.02         37.45         2.25 o
   5   4   3          0.05          0.60         0.72 o
   6   4   3         20.42         19.37         3.77 o
   7   4   3         98.50         96.36         2.24 o
   8   4   3         13.53         15.48         1.20 o
   9   4   3        196.68        199.86         4.33 o
  10   4   3         11.11         13.52         1.46 o
  11   4   3         67.95         80.41         2.83 o
  12   4   3         37.72         41.69         1.59 o
   1   5   3        332.34        391.88         8.01 o
   2   5   3        370.23        362.85        10.59 o
   3   5   3        629.63        696.26        15.13 o
   4   5   3          0.21         -0.22         0.62 o
   5   5   3         76.46         72.80         6.08 o
   6   5   3          7.13          4.85         0.96 o
   7   5   3        144.38        143.02         4.45 o
   8   5   3         48.03         46.09         2.63 o
   9   5   3         96.96         92.46         3.59 o
  10   5   3         11.06         10.66         1.30 o
  11   5   3          0.02         -0.16         0.60 o
  12   5   3          1.32          1.26         0.56 o
   0   6   3         77.74         73.00         6.62 o
   1   6   3        141.71        135.80         6.21 o
   2   6   3          5.75         14.44         2.41 o
   3   6   3        122.03        117.45         6.88 o
   4   6   3         43.94         52.59         3.81 o
   5   6   3          8.21          9.36         0.99 o
   6   6   3          6.57          3.14         0.84 o
   7   6   3          0.24          0.70         0.81 o
   8   6   3         40.38         46.62         4.06 o
   9   6   3         14.85         12.33         1.46 o
  10   6   3         14.39         17.17         1.42 o
  11   6   3          0.34          0.06         0.51 o
   1   7   3         62.12         50.73         2.29 o
   2   7   3         44.30         42.50         2.47 o
   3   7   3         36.35         34.90         1.92 o
   4   7   3        305.44        282.25         5.18 o
   5   7   3         21.30         13.84         1.17 o
   6   7   3         17.11          8.79         0.99 o
   7   7   3          1.37          0.60         0.77 o
   8   7   3         55.08         52.67         2.62 o
   9   7   3         21.48         20.89         1.96 o
  10   7   3          8.56          8.85         0.98 o
  11   7   3          6.39          7.16         0.91 o
   0   8   3          0.32          1.20         0.90 o
   1   8   3        895.90        862.68         8.09 o
   2   8   3          5.87          5.80         0.84 o
   3   8   3         19.54         21.00         1.65 o
   4   8   3         76.28         84.68         4.95 o
   5   8   3         56.68         62.01         2.81 o
   6   8   3         26.25         23.78         1.42 o
   7   8   3        113.05         97.55         3.39 o
   8   8   3         33.63         29.38         1.72 o
   9   8   3          1.11          0.36         0.54 o
  10   8   3         24.41         29.16         1.75 o
   1   9   3         56.02         68.12         2.19 o
   2   9   3         16.07         15.83         1.45 o
   3   9   3         91.38         90.95         2.90 o
   4   9   3          0.60         -0.97         1.47 o
   5   9   3          2.26          0.95         1.18 o
   6   9   3         12.53         12.08         1.30 o
   7   9   3          2.89          2.67         0.47 o
   8   9   3         41.22         40.65         1.67 o
   0  10   3        250.58        267.68         5.82 o
   1  10   3        293.82        298.31         4.65 o
   2  10   3          0.37          0.54         0.57 o
   3  10   3        194.57        209.15         5.23 o
   4  10   3          3.00          1.48         0.90 o
   5  10   3        104.19        108.84         5.42 o
   6  10   3          0.01          0.24         0.69 o
   7  10   3          0.19          0.54         0.50 o
   1  11   3          0.09          0.37         0.42 o
   2  11   3         24.29         26.10         1.75 o
   3  11   3          0.00          0.11         0.67 o
   4  11   3          1.22          1.48         0.53 o
   5  11   3          1.04         -0.02         0.40 o
   6  11   3          7.01          4.93         0.60 o
   0  12   3         10.30          9.77         1.18 o
   1  12   3          0.39         -0.08         0.37 o
   2  12   3          0.92          0.25         0.36 o
   3  12   3         13.85         12.52         0.73 o
   4  12   3          1.30          2.02         0.50 o
   0   0   4        312.21        447.69         5.85 o
   1   0   4      23069.34      23602.32       186.37 o
   2   0   4       2413.58       2290.90        12.25 o
   3   0   4        868.31        884.54        16.83 o
   4   0   4       8502.75       9284.69        63.79 o
   5   0   4        167.66        130.59         8.24 o
   6   0   4        136.64        157.70        10.30 o
   7   0   4          0.04          7.15         2.98 o
   8   0   4          0.00          6.64         6.02 o
   9   0   4        110.18        106.37         4.93 o
  11   0   4        156.39        162.12         6.24 o
  12   0   4          0.08          0.65         0.76 o
   1   1   4      22330.49      22402.87        89.01 o
   2   1   4      10970.50      10874.36        25.05 o
   3   1   4        736.37        687.12         8.62 o
   4   1   4        458.75        489.54         6.55 o
   5   1   4       1339.46       1549.21        15.62 o
   6   1   4          4.39          2.98         0.99 o
   7   1   4         53.33         66.29         7.25 o
   8   1   4         80.34         86.06         2.09 o
   9   1   4        181.32        165.52         6.01 o
  10   1   4          0.68          0.10         0.63 o
  11   1   4          7.28          5.62         1.06 o
  12   1   4         38.57         38.16         2.22 o
  13   1   4          0.33         -0.46         0.46 o
   0   2   4        954.43       1053.12        16.88 o
   1   2   4      10511.27      10648.30        40.57 o
   2   2   4        441.09        444.12         6.83 o
   3   2   4          2.29          2.90         0.66 o
   4   2   4        208.58        234.84         4.61 o
   5   2   4        408.01        436.90         7.93 o
   6   2   4        116.66        120.52         6.32 o
   7   2   4        163.52        166.63         4.27 o
   8   2   4        361.16        369.74         7.42 o
   9   2   4        405.22        389.48         5.86 o
  10   2   4          6.70          5.70         1.02 o
  11   2   4         23.56         26.07         1.40 o
  12   2   4          2.64          3.30         0.98 o
   1   3   4          5.75         15.22         1.83 o
   2   3   4       1915.01       1965.43        16.08 o
   3   3   4        371.02        372.78         6.40 o
   4   3   4        413.73        389.12         6.46 o
   5   3   4        115.72         92.86         3.43 o
   6   3   4         65.10         61.74         4.68 o
   7   3   4         50.06         56.04         1.76 o
   8   3   4        144.85        145.36         2.90 o
   9   3   4        274.03        279.01         5.06 o
  10   3   4          0.28          0.24         0.66 o
  11   3   4          0.18         -0.45         0.67 o
  12   3   4          0.44          0.51         0.53 o
   0   4   4        610.74        715.71        18.62 o
   1   4   4         81.48         58.19         3.83 o
   2   4   4        592.61        644.45        12.75 o
   3   4   4       1089.40       1184.47        11.83 o
   4   4   4          6.81          2.32         0.86 o
   5   4   4         95.74         85.57         4.36 o
   6   4   4          1.18          2.41         0.70 o
   7   4   4        393.22        345.32         7.35 o
   8   4   4          3.50          2.42         0.68 o
   9   4   4         22.44         27.59         1.71 o
  10   4   4          1.53          1.11         1.25 o
  11   4   4          7.78          8.16         1.06 o
  12   4   4         11.52         10.53         0.86 o
   1   5   4         12.93          7.64         1.97 o
   2   5   4        393.92        474.09        12.27 o
   3   5   4         13.62         10.53         1.66 o
   4   5   4        141.54        144.97         5.96 o
   5   5   4        151.42        131.26         7.48 o
   6   5   4         65.10         70.73         3.15 o
   7   5   4         37.46         30.96         2.35 o
   8   5   4        141.99        138.13         4.43 o
   9   5   4         33.78         37.02         2.32 o
  10   5   4          0.12          0.42         0.80 o
  11   5   4          1.96          2.26         0.66 o
  12   5   4          5.27          4.85         0.79 o
   1   6   4         68.10         71.55         7.57 o
   2   6   4        115.92        135.51        10.37 o
   3   6   4        136.06        155.18        11.20 o
   4   6   4        110.80        128.85         4.29 o
   5   6   4          3.95          2.64         0.62 o
   6   6   4         22.95         24.20         1.64 o
   7   6   4        606.22        581.54         8.83 o
   8   6   4         78.99         73.08         3.20 o
   9   6   4          1.08          1.39         0.86 o
  10   6   4         28.06         26.41         1.71 o
  11   6   4         23.00         29.43         2.06 o
   1   7   4          0.87          2.23         0.72 o
   2   7   4         53.24         56.82         2.43 o
   3   7   4         55.00         48.22         2.15 o
   4   7   4         36.47         36.87         2.00 o
   5   7   4         29.77         21.03         1.29 o
   6   7   4          0.18          1.13         0.72 o
   7   7   4         51.49         45.04         2.48 o
   8   7   4          5.35          4.29         0.92 o
   9   7   4          0.24          0.88         0.71 o
  10   7   4          9.10          8.17         1.32 o
  11   7   4          1.83          2.44         0.60 o
   0   8   4        476.57        488.61         7.87 o
   1   8   4         54.68         55.37         2.22 o
   2   8   4         15.16         10.73         1.41 o
   3   8   4        256.18        239.35         5.20 o
   4   8   4         19.22         18.21         2.48 o
   5   8   4          7.87          9.95         1.27 o
   6   8   4         50.59         40.26         2.21 o
   7   8   4         17.75         19.03         1.49 o
   8   8   4         14.77         17.68         1.67 o
   9   8   4         44.94         48.97         2.24 o
  10   8   4         18.84         18.71         1.38 o
   1   9   4        446.21        493.51         5.70 o
   2   9   4        358.21        376.62         5.84 o
   3   9   4         88.19         98.78         5.22 o
   4   9   4         19.19         20.20         2.50 o
   5   9   4         88.78         72.82         4.16 o
   6   9   4         35.13         30.10         2.48 o
   7   9   4          0.00          0.23         0.47 o
   8   9   4         22.05         23.53         1.28 o
   0  10   4         11.37         13.83         1.57 o
   1  10   4         12.94         14.70         0.95 o
   2  10   4          3.06          3.06         0.82 o
   3  10   4          0.00          0.71         0.95 o
   4  10   4          9.66         11.39         1.37 o
   5  10   4          2.59          1.23         0.70 o
   6  10   4          0.75          1.07         0.46 o
   7  10   4          0.03          0.45         0.41 o
   1  11   4         40.18         42.77         1.43 o
   2  11   4         10.62         11.89         0.99 o
   3  11   4         18.08         14.70         1.06 o
   4  11   4          0.10          1.24         0.49 o
   5  11   4         23.14         25.96         1.09 o
   6  11   4         10.06         14.10         0.88 o
   0  12   4         36.30         27.08         1.68 o
   1  12   4          2.23          2.22         0.48 o
   2  12   4          2.80          1.86         0.48 o
   3  12   4          0.03          0.27         0.38 o
   1   1   5       8553.16       8437.98        33.01 o
   2   1   5       9309.73       9191.57        25.54 o
   3   1   5        772.07        733.61        12.49 o
   4   1   5       1074.10       1055.95        15.84 o
   5   1   5          6.61          4.20         1.17 o
   6   1   5        229.84        177.18         6.12 o
   7   1   5         48.14         40.80         2.67 o
   8   1   5        600.37        546.07        18.06 o
   9   1   5         64.29         55.02         2.32 o
  10   1   5         36.96         38.40         2.71 o
  11   1   5          4.63          3.91         0.96 o
  12   1   5          6.52          6.17         0.89 o
  13   1   5          0.94          1.18         0.53 o
   0   2   5       1489.90       1286.10        19.69 o
   1   2   5        142.44        157.98         4.99 o
   2   2   5         14.57         18.47         1.01 o
   3   2   5         17.84         18.71         1.16 o
   4   2   5       1738.60       1773.20        22.54 o
   5   2   5         16.11         28.58         2.88 o
   6   2   5          3.00          6.56         1.76 o
   7   2   5         33.43         36.03         1.40 o
   8   2   5         26.87         26.66         1.30 o
   9   2   5        142.49        137.83         3.53 o
  10   2   5         24.36         31.57         1.72 o
  11   2   5          8.01          8.55         1.10 o
  12   2   5          0.76          0.00         0.73 o
   1   3   5        124.17        117.59         8.07 o
   2   3   5        140.10        160.85         7.41 o
   3   3   5         47.60         60.19         3.02 o
   4   3   5          9.74          7.61         1.64 o
   5   3   5         63.18         64.30         4.45 o
   6   3   5        804.99        750.52        23.73 o
   7   3   5          0.17          0.05         0.47 o
   8   3   5         18.94         24.37         1.36 o
   9   3   5         75.76         80.83         2.76 o
  10   3   5         68.78         67.85         2.44 o
  11   3   5          2.69          4.45         1.18 o
  12   3   5          2.26          3.16         0.56 o
   0   4   5       2582.03       2738.03        37.62 o
   1   4   5       1219.37       1349.01        18.79 o
   2   4   5        789.75        760.20        14.22 o
   3   4   5          8.00         15.00         1.91 o
   4   4   5        643.32        667.47        18.00 o
   5   4   5        176.88        182.78         9.66 o
   6   4   5          3.84          2.02         0.58 o
   7   4   5        472.36        443.34         6.00 o
   8   4   5        163.14        173.81         3.32 o
   9   4   5         56.33         54.27         2.32 o
  10   4   5        126.67        133.77         4.01 o
  11   4   5          1.30          1.14         0.88 o
  12   4   5         21.30         28.48         1.29 o
   1   5   5         52.56         79.12         5.26 o
   2   5   5       1631.65       1733.32        34.28 o
   3   5   5        150.21        151.30         7.24 o
   4   5   5        931.75        888.32        27.60 o
   5   5   5         43.83         43.95         2.46 o
   6   5   5        214.31        212.82        13.75 o
   7   5   5        170.72        162.55         3.62 o
   8   5   5        204.03        197.66         5.23 o
   9   5   5         42.20         40.33         2.40 o
  10   5   5         12.37         12.88         1.37 o
  11   5   5          0.36         -0.03         0.78 o
   0   6   5        184.56        178.43        12.05 o
   1   6   5        759.09        717.81        24.42 o
   2   6   5        712.01        747.45        25.18 o
   3   6   5        119.09        124.25         7.29 o
   4   6   5          0.02         -0.01         0.89 o
   5   6   5         85.98         88.86         6.76 o
   6   6   5         11.60          8.45         1.25 o
   7   6   5         84.19         82.44         3.38 o
   8   6   5         86.99         95.35         5.27 o
   9   6   5         26.28         20.38         1.69 o
  10   6   5          2.95          3.07         0.81 o
  11   6   5         21.03         23.03         1.80 o
   1   7   5         12.93         14.81         1.30 o
   2   7   5        128.46        124.50         3.59 o
   3   7   5         81.94         76.76         2.72 o
   4   7   5         32.50         37.97         1.96 o
   5   7   5        155.87        175.46         4.62 o
   6   7   5        135.98        155.67         4.39 o
   7   7   5         30.25         27.85         2.20 o
   8   7   5          5.72          3.22         0.90 o
   9   7   5         20.82         22.86         2.05 o
  10   7   5         19.28         20.89         1.84 o
   0   8   5         72.18         72.85         5.42 o
   1   8   5        126.64        110.27         3.06 o
   2   8   5        220.73        222.82         5.08 o
   3   8   5          4.79          3.23         1.04 o
   4   8   5        287.41        299.48         8.82 o
   5   8   5         18.12         20.03         1.66 o
   6   8   5         58.84         60.24         2.62 o
   7   8   5          1.19          0.20         0.46 o
   8   8   5          0.15         -0.03         0.83 o
   9   8   5          0.56         -0.06         1.15 o
   1   9   5          2.57          3.15         0.63 o
   2   9   5         56.96         57.22         2.84 o
   3   9   5          0.13          1.08         1.27 o
   4   9   5         69.62         66.87         4.21 o
   5   9   5          0.75          2.96         1.11 o
   6   9   5          3.17          3.75         0.77 o
   7   9   5         23.80         16.74         1.01 o
   8   9   5          0.95          0.15         0.47 o
   0  10   5        162.65        179.69         3.69 o
   1  10   5          3.90          3.92         0.57 o
   2  10   5        231.00        246.24         9.72 o
   3  10   5         20.95         18.74         1.66 o
   4  10   5        147.84        147.49         5.75 o
   5  10   5          7.04          9.43         0.89 o
   6  10   5          3.15          1.47         0.50 o
   7  10   5          0.12          1.08         0.44 o
   1  11   5         86.86         95.54         2.69 o
   2  11   5         10.75         10.20         0.99 o
   3  11   5          1.25          1.37         0.54 o
   4  11   5          3.57          1.80         0.51 o
   5  11   5          2.80          3.23         0.53 o
   6  11   5          0.56          1.12         0.59 o
   1  12   5         12.01         10.66         0.77 o
   2  12   5          7.02          9.52         0.75 o
   3  12   5          0.32          0.22         0.34 o
   0   0   6          5.13          3.04         0.73 o
   1   0   6      10545.33      10571.85        20.52 o
   2   0   6       4058.45       3903.00        20.33 o
   3   0   6       1264.21       1344.43        10.71 o
   4   0   6       4440.11       4552.39        46.50 o
   5   0   6        184.33        280.43        12.75 o
   6   0   6          7.27          7.65         3.03 o
   7   0   6         86.59        105.87         9.59 o
   8   0   6        147.05        133.80         3.94 o
   9   0   6         59.43         86.64         4.26 o
  11   0   6        194.50        191.64         6.73 o
  12   0   6        137.57        141.31         4.89 o
   1   1   6       2495.38       2494.02        21.45 o
   2   1   6       2195.73       2138.47        19.47 o
   3   1   6       1349.91       1258.91        17.67 o
   4   1   6       3494.63       3589.38        24.25 o
   5   1   6        520.00        587.48        10.67 o
   6   1   6         85.13         78.88         4.35 o
   7   1   6          0.18          1.84         0.60 o
   8   1   6         83.88         84.08         2.15 o
   9   1   6          2.71          2.99         0.74 o
  10   1   6         45.23         45.41         2.37 o
  11   1   6          1.26          1.64         0.83 o
  12   1   6         20.56         21.51         1.42 o
   0   2   6          4.87         13.19         2.38 o
   1   2   6         64.87         41.10         2.80 o
   2   2   6       4442.19       4183.10        41.02 o
   3   2   6        723.71        709.61         9.56 o
   4   2   6         40.81         32.19         4.76 o
   5   2   6          8.60         15.03         2.24 o
   6   2   6        489.98        508.58        13.11 o
   7   2   6         27.15         24.76         1.18 o
   8   2   6          3.57          2.54         0.61 o
   9   2   6         23.26         19.38         1.45 o
  10   2   6         35.54         33.97         1.76 o
  11   2   6         19.99         18.63         1.46 o
  12   2   6          6.90         10.48         1.46 o
   1   3   6        764.50        705.21        12.39 o
   2   3   6          6.92          3.13         0.65 o
   3   3   6         42.22         39.91         2.61 o
   4   3   6       1777.74       1835.91        61.80 o
   5   3   6         26.31         30.57         3.27 o
   6   3   6        152.77        159.60         7.53 o
   7   3   6        306.53        306.39         4.78 o
   8   3   6         10.63         10.15         0.93 o
   9   3   6          0.97         -0.66         0.97 o
  10   3   6         40.83         39.06         1.88 o
  11   3   6          1.55          0.85         0.74 o
  12   3   6         10.78         10.13         0.98 o
   0   4   6         15.04          9.74         2.91 o
   1   4   6        328.57        392.66        10.53 o
   2   4   6          1.64          8.64         8.11 o
   3   4   6        298.77        291.60         9.45 o
   4   4   6        119.48         93.31         5.67 o
   5   4   6        229.10        212.37         8.92 o
   6   4   6         15.45         16.54         1.13 o
   7   4   6          0.02          0.59         0.62 o
   8   4   6          5.89          5.59         1.03 o
   9   4   6         22.66         24.39         1.60 o
  10   4   6         31.44         32.16         2.03 o
  11   4   6         25.07         22.49         2.09 o
  12   4   6          0.22          0.41         0.61 o
   1   5   6        100.49        132.90         6.94 o
   2   5   6         73.05         62.58         4.82 o
   3   5   6        172.95        148.66         9.90 o
   4   5   6        305.19        300.37        10.85 o
   5   5   6         70.61         63.91         3.04 o
   6   5   6        178.77        181.06         6.08 o
   7   5   6        157.35        151.08         5.71 o
   8   5   6         25.25         25.90         2.04 o
   9   5   6         14.58         12.25         1.45 o
  10   5   6          5.44          6.30         1.03 o
  11   5   6          3.54          5.50         1.14 o
   0   6   6         12.91         16.75         4.13 o
   1   6   6        305.17        336.70        17.20 o
   2   6   6        250.36        241.08        14.76 o
   3   6   6        152.35        155.02         4.64 o
   4   6   6        117.33        109.14         4.02 o
   5   6   6         39.94         43.52         4.39 o
   6   6   6        405.73        370.30         6.84 o
   7   6   6         54.07         51.72         2.07 o
   8   6   6          2.22          2.43         0.93 o
   9   6   6          2.70          1.25         0.80 o
  10   6   6         30.70         34.66         2.65 o
  11   6   6         22.47         24.87         1.79 o
   1   7   6         80.63         63.17         2.74 o
   2   7   6        226.68        208.90         5.49 o
   3   7   6         66.90         72.42         2.67 o
   4   7   6         70.85         75.49         3.53 o
   5   7   6          6.02          3.84         0.90 o
   6   7   6         33.35         34.47         2.12 o
   7   7   6         98.00        102.61         2.81 o
   8   7   6        102.89        106.72         3.47 o
   9   7   6          0.81          0.58         0.96 o
  10   7   6          0.07          0.03         0.64 o
   0   8   6         14.64         13.79         2.15 o
   1   8   6        236.10        220.24         4.27 o
   2   8   6         60.24         48.11         2.59 o
   3   8   6         16.10         16.01         2.32 o
   4   8   6        166.88        205.14         7.11 o
   5   8   6          0.44          0.12         0.64 o
   6   8   6          4.19          4.25         0.96 o
   7   8   6          2.69          3.15         0.77 o
   8   8   6          0.25          0.48         0.82 o
   9   8   6          4.77          5.20         0.70 o
   1   9   6          3.67          3.68         0.60 o
   2   9   6          0.76          1.59         1.60 o
   3   9   6          6.11          8.41         1.91 o
   4   9   6        233.44        224.77         7.30 o
   5   9   6         49.39         50.20         2.98 o
   6   9   6          8.91          4.95         1.24 o
   7   9   6         17.64         17.71         1.19 o
   8   9   6          2.69          2.92         0.67 o
   0  10   6         50.86         46.71         1.91 o
   1  10   6         10.67         12.00         0.85 o
   2  10   6          8.09          8.15         1.04 o
   3  10   6          4.00          4.72         0.82 o
   4  10   6         12.06         17.23         1.21 o
   5  10   6          0.02         -0.15         0.52 o
   6  10   6          8.61         10.82         1.14 o
   7  10   6          3.84          3.71         0.79 o
   1  11   6         18.26         21.00         1.48 o
   2  11   6         41.61         43.32         1.63 o
   3  11   6         22.46         27.68         1.28 o
   4  11   6          6.55         11.37         0.80 o
   5  11   6          0.25          0.42         0.45 o
   2  12   6         19.61         22.48         1.44 o
   1   1   7          1.24          2.11         0.98 o
   2   1   7        927.86        848.16         9.62 o
   3   1   7        395.06        462.90        10.42 o
   4   1   7        171.79        182.65         5.63 o
   5   1   7         28.11         39.09         2.91 o
   6   1   7         27.81         36.29         3.10 o
   7   1   7        164.95        188.59         3.57 o
   8   1   7          7.85          4.54         0.64 o
   9   1   7          1.77          1.11         0.79 o
  10   1   7          6.11          5.86         1.08 o
  11   1   7         72.77         80.02         3.04 o
  12   1   7         30.51         33.98         1.70 o
   0   2   7        589.67        505.58        13.99 o
   1   2   7        533.21        596.82        10.83 o
   2   2   7        374.71        395.36         8.54 o
   3   2   7          0.38          0.55         0.82 o
   4   2   7        389.73        443.39        11.13 o
   5   2   7        640.25        672.10        17.86 o
   6   2   7        458.54        459.33        12.97 o
   7   2   7         36.47         35.82         1.43 o
   8   2   7         67.94         62.60         1.75 o
   9   2   7         35.94         33.34         1.80 o
  10   2   7         45.86         44.80         2.39 o
  11   2   7          4.04          3.90         0.77 o
  12   2   7         10.82          8.26         1.30 o
   1   3   7        209.49        178.57         6.57 o
   2   3   7       1224.44       1255.04        14.27 o
   3   3   7       1214.31       1191.73        14.40 o
   4   3   7        295.50        270.34        10.66 o
   5   3   7         39.27         29.57         3.31 o
   6   3   7         22.78         23.62         1.26 o
   7   3   7          6.12          4.24         0.70 o
   8   3   7        542.72        551.63         7.92 o
   9   3   7          0.00          0.11         0.65 o
  10   3   7          6.35          7.13         1.15 o
  11   3   7         12.58          8.41         1.28 o
  12   3   7          2.16          1.40         0.70 o
   0   4   7       1285.03       1415.10        28.84 o
   1   4   7        875.31        838.93        15.89 o
   2   4   7        136.14        152.47         6.97 o
   3   4   7        183.15        189.36         7.95 o
   4   4   7        222.95        251.08         9.49 o
   5   4   7         17.75         12.39         2.35 o
   6   4   7        337.83        324.05         4.80 o
   7   4   7        607.90        613.57         8.99 o
   8   4   7          1.66          2.53         0.70 o
   9   4   7          4.59          4.24         1.19 o
  10   4   7          0.07          1.40         1.20 o
  11   4   7         31.38         26.87         2.15 o
  12   4   7         22.91         24.81         1.65 o
   1   5   7        565.21        614.03        15.13 o
   2   5   7          7.64          6.17         1.82 o
   3   5   7         14.60          7.10         2.07 o
   4   5   7         15.25         10.28         2.23 o
   5   5   7          0.31          0.81         1.17 o
   6   5   7          0.04          0.77         0.58 o
   7   5   7        457.21        465.10        10.01 o
   8   5   7         48.92         50.15         2.68 o
   9   5   7         19.64         21.82         2.33 o
  10   5   7         18.52         14.27         1.85 o
  11   5   7          8.46          7.45         1.22 o
   0   6   7       1315.73       1358.67        35.39 o
   1   6   7          3.79          3.27         1.54 o
   2   6   7         17.42         10.56         1.53 o
   3   6   7        307.90        295.39         6.51 o
   4   6   7          8.33          5.92         1.11 o
   5   6   7          0.84         -0.31         2.69 o
   6   6   7          0.02          1.14         0.81 o
   7   6   7         46.79         49.00         2.03 o
   8   6   7          8.45          7.60         1.20 o
   9   6   7          1.48          1.69         1.22 o
  10   6   7         18.29         21.80         2.09 o
  11   6   7          1.80          2.41         0.72 o
   1   7   7         32.08         36.66         1.70 o
   2   7   7         54.88         54.80         2.46 o
   3   7   7         51.89         57.78         3.10 o
   4   7   7         76.40         66.46         3.31 o
   5   7   7         19.31         24.40         2.63 o
   6   7   7          2.82          0.24         0.62 o
   7   7   7         21.84         24.76         1.43 o
   8   7   7         68.15         70.87         4.11 o
   9   7   7         10.25          7.76         1.45 o
  10   7   7          1.64          2.40         0.84 o
   0   8   7         92.78         94.43         3.41 o
   1   8   7        186.72        186.72         3.90 o
   2   8   7        229.59        224.95         5.39 o
   3   8   7         75.03         72.17         4.39 o
   4   8   7          0.93          0.79         0.65 o
   5   8   7         72.67         73.10         2.39 o
   6   8   7         67.56         59.39         2.64 o
   7   8   7          7.71          5.53         0.90 o
   8   8   7          1.92          1.32         0.89 o
   9   8   7          7.88          7.42         0.78 o
   1   9   7         56.48         52.50         1.65 o
   2   9   7         15.57         13.66         1.51 o
   3   9   7          3.69          2.89         0.98 o
   4   9   7          0.08         -0.42         0.73 o
   5   9   7         66.13         72.06         3.87 o
   6   9   7         12.79          9.34         1.03 o
   7   9   7          4.49          4.65         0.66 o
   8   9   7          1.86          2.99         0.75 o
   0  10   7         10.52         13.89         1.18 o
   1  10   7        216.43        222.60         3.39 o
   2  10   7         99.91        109.92         3.55 o
   3  10   7        131.76        131.84         3.10 o
   4  10   7         24.15         22.96         1.30 o
   5  10   7          0.15          0.11         0.44 o
   6  10   7          3.32          2.87         0.65 o
   7  10   7          5.68          6.61         1.01 o
   1  11   7         11.76         11.62         1.05 o
   2  11   7         27.08         31.45         1.64 o
   3  11   7          5.28          5.99         0.86 o
   4  11   7          0.94          2.29         0.61 o
   5  11   7          3.68          3.33         0.56 o
   0   0   8         41.20         64.14         3.06 o
   1   0   8        718.34        754.97        14.67 o
   2   0   8        533.04        475.15        11.34 o
   3   0   8      11026.07      11861.28        40.89 o
   4   0   8        616.99        785.18        20.20 o
   5   0   8        316.32        293.61        13.65 o
   6   0   8        638.49        768.53        24.69 o
   7   0   8         61.03         87.76         3.63 o
   8   0   8          6.70         11.90         2.01 o
   9   0   8         22.77         33.01         3.03 o
  10   0   8          0.33         -0.41         1.25 o
  11   0   8         19.20         18.80         2.23 o
  12   0   8          0.27         -0.78         0.85 o
   1   1   8        178.95        177.16         3.62 o
   2   1   8        275.06        230.93         4.53 o
   3   1   8        303.43        357.08         6.77 o
   4   1   8        362.55        396.20         8.59 o
   5   1   8         41.83         33.59         2.77 o
   6   1   8         11.69          4.62         1.24 o
   7   1   8         54.86         58.72         1.97 o
   8   1   8         55.67         58.93         2.12 o
   9   1   8          2.98          5.87         0.90 o
  10   1   8         41.66         46.04         3.64 o
  11   1   8          4.28          6.26         1.05 o
  12   1   8          5.37          3.44         0.71 o
   0   2   8       2334.43       2373.89        32.73 o
   1   2   8        547.77        602.84        10.25 o
   2   2   8       1851.85       1841.42        19.42 o
   3   2   8        276.36        285.03         6.68 o
   4   2   8          3.47          1.17         1.13 o
   5   2   8         61.09         71.66         5.04 o
   6   2   8        352.07        322.04         5.17 o
   7   2   8        572.82        553.23         6.65 o
   8   2   8          4.26          5.37         0.66 o
   9   2   8          2.17          1.83         0.93 o
  10   2   8         60.77         54.70         2.98 o
  11   2   8          4.11          4.21         0.90 o
  12   2   8          9.98         10.48         1.34 o
   1   3   8        402.21        460.45        11.05 o
   2   3   8       2025.79       2157.86        19.52 o
   3   3   8         92.60         90.89         4.16 o
   4   3   8        442.65        446.74        12.24 o
   5   3   8        683.84        724.46        16.53 o
   6   3   8        276.28        260.79         4.08 o
   7   3   8          6.02          7.29         0.92 o
   8   3   8         74.91         68.98         2.18 o
   9   3   8         95.45        103.95         3.09 o
  10   3   8          0.25          0.13         0.73 o
  11   3   8          0.12          0.21         0.61 o
  12   3   8          3.85          4.53         0.89 o
   0   4   8        384.02        427.02        16.60 o
   1   4   8         77.13         75.17         5.10 o
   2   4   8         12.27         16.53         2.07 o
   3   4   8         49.82         33.20         2.76 o
   4   4   8        253.92        223.14         9.90 o
   5   4   8         41.35         41.12         1.94 o
   6   4   8         70.02         72.06         2.71 o
   7   4   8          9.58          9.55         1.10 o
   8   4   8        144.69        139.48         4.64 o
   9   4   8          0.15          0.70         0.83 o
  10   4   8          0.60          0.97         1.06 o
  11   4   8          9.35         10.22         1.37 o
  12   4   8          1.82          1.87         0.57 o
   1   5   8         64.16         36.40         4.03 o
   2   5   8         79.78         72.56         5.41 o
   3   5   8         26.94         27.31         3.48 o
   4   5   8         19.99         13.41         2.54 o
   5   5   8        284.09        273.33         4.87 o
   6   5   8         26.80         30.89         1.62 o
   7   5   8          4.43          4.45         0.84 o
   8   5   8          0.81          0.47         0.83 o
   9   5   8         29.61         28.97         2.85 o
  10   5   8          0.01          0.30         0.89 o
  11   5   8          5.75          6.04         1.04 o
   0   6   8        511.79        539.48        10.61 o
   1   6   8         27.69         31.54         1.70 o
   2   6   8         11.35          9.01         1.25 o
   3   6   8         13.51         12.21         1.51 o
   4   6   8         28.69         28.93        10.54 o
   5   6   8         88.95         81.00         3.18 o
   6   6   8         32.96         32.08         1.96 o
   7   6   8         94.05         87.03         2.64 o
   8   6   8         14.06         12.20         2.07 o
   9   6   8          1.81          1.53         1.11 o
  10   6   8          7.86          6.12         1.20 o
  11   6   8         36.99         38.91         1.95 o
   1   7   8        164.37        148.63         3.25 o
   2   7   8        124.92        103.65         2.61 o
   3   7   8        116.05        120.48         4.69 o
   4   7   8         63.06         60.42         3.76 o
   5   7   8        111.28        105.81         5.06 o
   6   7   8        125.10        119.42         3.78 o
   7   7   8        107.86        109.36         3.41 o
   8   7   8          0.09         -0.88         1.05 o
   9   7   8          1.38          2.24         0.98 o
  10   7   8          0.05         -0.02         0.60 o
   0   8   8        145.99        141.37         4.16 o
   1   8   8         69.56         70.69         2.11 o
   2   8   8        100.33        107.17         3.72 o
   3   8   8         89.09         86.16         3.33 o
   4   8   8          1.68          7.37         1.04 o
   5   8   8          0.11          0.01         0.72 o
   6   8   8         61.29         65.01         2.67 o
   7   8   8         11.77         12.08         1.13 o
   8   8   8          0.11          0.25         0.75 o
   9   8   8          2.42          1.38         0.69 o
   1   9   8          4.34          5.47         0.72 o
   2   9   8          1.04          1.62         0.89 o
   3   9   8         53.26         53.05         2.56 o
   4   9   8         26.70         30.54         1.91 o
   5   9   8         14.09         15.85         1.29 o
   6   9   8         17.86         23.02         1.42 o
   7   9   8         20.20         20.71         1.17 o
   8   9   8          2.84          2.10         0.68 o
   0  10   8         13.01         10.68         1.13 o
   1  10   8         17.09         17.92         1.03 o
   2  10   8         15.21         15.43         1.16 o
   3  10   8         65.88         62.10         2.09 o
   4  10   8          9.95          8.56         0.85 o
   5  10   8          1.89          0.74         0.58 o
   6  10   8         37.69         37.35         2.44 o
   7  10   8          2.57          5.93         0.90 o
   1  11   8          6.12          1.77         0.61 o
   2  11   8          0.54          1.11         0.54 o
   3  11   8          4.02          1.91         0.65 o
   4  11   8          3.46          3.49         0.60 o
   5  11   8          0.85          0.80         0.36 o
   1   1   9        123.33         97.89         2.37 o
   2   1   9         41.25         58.37         2.08 o
   3   1   9       1046.80        964.23        10.23 o
   4   1   9         95.57        102.15         4.55 o
   5   1   9          0.51          4.07         1.25 o
   6   1   9         64.39         68.63         2.40 o
   7   1   9        207.74        188.47         4.20 o
   8   1   9         15.34         15.16         1.22 o
   9   1   9          0.32          0.53         0.61 o
  10   1   9         16.56        134.02        91.98 o
  11   1   9          0.80         -0.17         0.68 o
  12   1   9          5.15          5.87         1.38 o
   0   2   9         85.77         93.47         6.92 o
   1   2   9         50.35         66.80         4.22 o
   2   2   9        908.44        870.39        18.13 o
   3   2   9        951.90        950.58        12.72 o
   4   2   9          0.19          1.97         1.27 o
   5   2   9         10.69         11.05         2.25 o
   6   2   9          0.21          0.26         0.41 o
   7   2   9         80.61         78.44         2.16 o
   8   2   9        177.89        157.56         3.13 o
   9   2   9        134.13        124.29         3.23 o
  10   2   9         12.75         12.37         1.93 o
  11   2   9         18.61         23.00         1.20 o
  12   2   9          4.14          3.33         0.87 o
   1   3   9       2305.43       2334.53        74.42 o
   2   3   9         25.17         22.62         2.21 o
   3   3   9        363.61        333.14         8.23 o
   4   3   9         56.07         59.95         4.75 o
   5   3   9         47.81         36.45         3.90 o
   6   3   9         93.44         98.89         2.59 o
   7   3   9        657.42        651.64         7.19 o
   8   3   9          1.14          0.79         0.71 o
   9   3   9          0.82          0.40         0.85 o
  10   3   9          3.69          1.38         0.71 o
  11   3   9          6.26          4.79         0.98 o
  12   3   9          0.85          0.66         0.57 o
   0   4   9       1682.44       1816.17        35.99 o
   1   4   9         40.65         34.44         3.62 o
   2   4   9        250.99        259.22         7.75 o
   3   4   9          0.31          0.15         1.39 o
   4   4   9         26.19         25.25         3.38 o
   5   4   9         68.22         67.24         1.80 o
   6   4   9         91.60         91.93         2.56 o
   7   4   9        130.72        132.98         3.45 o
   8   4   9          1.42          0.72         0.67 o
   9   4   9         24.52         71.43        37.16 o
  10   4   9         18.30         16.93         1.96 o
  11   4   9         49.20         56.02         2.75 o
   1   5   9        524.76        529.05        15.03 o
   2   5   9        295.71        301.00         9.09 o
   3   5   9         14.84         10.28         1.35 o
   4   5   9         40.91         49.61         2.74 o
   5   5   9        773.05        774.67         6.95 o
   6   5   9        876.44        843.29         7.94 o
   7   5   9         10.47          7.30         2.15 o
   8   5   9          4.58         12.48         9.45 o
   9   5   9          0.05         -0.51         1.30 o
  10   5   9          0.98          0.94         0.93 o
  11   5   9         15.23         14.83         1.37 o
   0   6   9        177.73        156.33         3.84 o
   1   6   9         34.56         46.99         1.52 o
   2   6   9         32.43         27.11         1.31 o
   3   6   9         32.62         35.37         1.92 o
   4   6   9        235.64        221.47         5.97 o
   5   6   9         46.72         40.34         3.18 o
   6   6   9         24.84         23.27         2.36 o
   7   6   9         15.79         15.80         1.61 o
   8   6   9          0.87          0.58         1.13 o
   9   6   9         19.05         24.63         2.40 o
  10   6   9          0.05         -0.76         0.85 o
   1   7   9        310.58        323.80         4.22 o
   2   7   9         18.58         16.99         1.13 o
   3   7   9          1.54          2.37         0.78 o
   4   7   9          2.89          1.39         0.92 o
   5   7   9          9.10         11.27         1.84 o
   6   7   9         35.60         43.26         2.31 o
   7   7   9         56.25         52.57         2.34 o
   8   7   9          0.19          0.07         0.97 o
   9   7   9          0.53          2.01         1.03 o
  10   7   9         14.28         17.46         1.40 o
   0   8   9          0.76          1.74         0.90 o
   1   8   9         36.32         43.82         2.16 o
   2   8   9        105.01        114.49         2.96 o
   3   8   9        420.79        402.71         6.95 o
   4   8   9          4.65          7.73         0.90 o
   5   8   9          9.18          6.86         1.11 o
   6   8   9         50.49         47.53         2.26 o
   7   8   9          3.60          2.47         0.66 o
   8   8   9          2.22          2.75         0.98 o
   9   8   9          9.49         11.96         1.20 o
   1   9   9         25.99         24.06         1.24 o
   2   9   9          2.90          1.28         0.76 o
   3   9   9          1.68          2.12         0.86 o
   4   9   9         26.36         28.17         1.91 o
   5   9   9          0.37          0.83         0.84 o
   6   9   9          9.94         10.84         1.38 o
   7   9   9          0.03         -0.18         0.38 o
   8   9   9          5.21          3.60         0.74 o
   0  10   9         18.01         15.40         1.82 o
   1  10   9         29.10         23.38         1.45 o
   2  10   9        129.71        138.55         3.73 o
   3  10   9         81.31         97.61         5.36 o
   4  10   9          0.81          0.33         0.62 o
   5  10   9         10.36          9.09         0.96 o
   6  10   9          1.57          3.04         0.57 o
   1  11   9          5.76          6.49         1.09 o
   2  11   9          0.12         -0.14         0.50 o
   3  11   9          0.94          1.53         0.51 o
   4  11   9          9.04          7.39         0.76 o
   0   0  10       4140.65       4098.41        44.13 o
   1   0  10        385.26        404.74        16.80 o
   2   0  10       3588.79       3646.03        34.34 o
   3   0  10        351.83        372.74        13.11 o
   4   0  10        182.22        193.20        10.52 o
   5   0  10        159.37        177.31        11.27 o
   6   0  10         78.01         63.96         3.07 o
   7   0  10         28.38         24.41         2.24 o
   8   0  10        236.63        223.22         7.42 o
   9   0  10         98.12         87.49         4.57 o
  10   0  10          5.86        127.54        82.79 o
  11   0  10          1.46          1.22         0.88 o
  12   0  10          0.65         -0.37         0.67 o
   1   1  10        414.76        397.09         7.46 o
   2   1  10         61.28         64.03         2.29 o
   3   1  10        159.90        149.62         4.21 o
   4   1  10        103.87        109.06         4.87 o
   5   1  10        473.20        462.69        10.77 o
   6   1  10         16.64         19.75         1.36 o
   7   1  10          0.36          1.19         0.86 o
   8   1  10         15.82         20.34         1.20 o
   9   1  10         27.23         26.10         1.32 o
  10   1  10         12.20        104.88        71.28 o
  11   1  10          6.04          5.74         0.95 o
  12   1  10          1.84          1.56         0.68 o
   0   2  10         28.21         38.77         2.97 o
   1   2  10          9.47          7.99         1.35 o
   2   2  10       1127.43       1063.70        13.69 o
   3   2  10       2781.19       2759.81        22.77 o
   4   2  10          0.01         -0.12         3.70 o
   5   2  10         54.19         51.90         4.63 o
   6   2  10        346.47        315.23         5.15 o
   7   2  10          1.03          2.40         0.79 o
   8   2  10          0.94          2.55         0.75 o
   9   2  10          0.60          1.47         0.93 o
  10   2  10         51.07         49.86         2.33 o
  11   2  10          1.00          0.52         0.61 o
  12   2  10          3.03          2.98         0.72 o
   1   3  10        244.98        261.93         7.16 o
   2   3  10          2.27          5.79         1.32 o
   3   3  10         29.13         33.96         2.78 o
   4   3  10         35.63         28.87         3.90 o
   5   3  10          9.65         11.73         1.40 o
   6   3  10        236.35        239.44         4.81 o
   7   3  10         77.84         78.29         3.28 o
   8   3  10        153.60        157.21         3.05 o
   9   3  10         11.89         11.19         1.41 o
  10   3  10          0.03         -0.18         0.70 o
  11   3  10          1.44         -0.11         0.46 o
  12   3  10          0.38          0.07         0.42 o
   0   4  10        934.89       1050.33        28.42 o
   1   4  10          6.49          3.69         2.89 o
   2   4  10         85.75         78.16         4.43 o
   3   4  10         10.72         11.86         1.84 o
   4   4  10          2.09          0.38         0.70 o
   5   4  10         28.00         26.20         1.88 o
   6   4  10         38.80         45.13         2.34 o
   7   4  10          0.13          0.52         0.82 o
   8   4  10          0.45          0.01         0.87 o
   9   4  10          2.55         38.09        27.56 o
  10   4  10          8.36         10.20         1.59 o
  11   4  10          6.79          8.21         1.06 o
   1   5  10          0.92         -1.86         3.96 o
   2   5  10          1.71          2.17         0.70 o
   3   5  10         10.54          6.26         1.29 o
   4   5  10        120.55        133.52         4.52 o
   5   5  10         11.08         11.84         1.22 o
   6   5  10         24.82         36.91         2.10 o
   7   5  10         16.61         12.26         1.84 o
   8   5  10         10.08         15.67         4.94 o
   9   5  10          0.27         -0.24         1.10 o
  10   5  10         32.98         34.86         2.48 o
  11   5  10          0.02          0.32         0.46 o
   0   6  10         93.83        108.09         3.27 o
   1   6  10         46.50         60.73         1.97 o
   2   6  10          7.82          7.66         0.78 o
   3   6  10         96.65        100.02         3.01 o
   4   6  10         62.58         67.62         3.40 o
   5   6  10         58.93         59.61         3.82 o
   6   6  10        397.79        406.76         9.26 o
   7   6  10          0.00         -0.11         0.73 o
   8   6  10          0.78          0.36         1.16 o
   9   6  10          0.22         -0.11         0.95 o
  10   6  10          9.64          8.99         1.24 o
   1   7  10        119.43        118.34         2.94 o
   2   7  10         89.87         91.18         2.63 o
   3   7  10         36.94         26.13         1.83 o
   4   7  10          6.28          3.28         1.36 o
   5   7  10        190.85        194.47         6.75 o
   6   7  10          0.10          0.58         0.72 o
   7   7  10          2.66          1.89         1.54 o
   8   7  10          0.06          0.63         0.90 o
   9   7  10          3.39          3.99         1.03 o
   0   8  10         55.67         59.53         3.76 o
   1   8  10          7.71          5.56         0.83 o
   2   8  10         44.46         42.63         1.86 o
   3   8  10         95.63         89.82         3.28 o
   4   8  10          0.07          0.88         0.76 o
   5   8  10         31.13         36.38         3.49 o
   6   8  10          6.14          5.42         0.91 o
   7   8  10          1.32          0.95         0.53 o
   8   8  10          0.58          0.00         0.66 o
   1   9  10          7.14          5.05         0.72 o
   2   9  10         19.33         22.21         2.50 o
   3   9  10          2.73          3.11         1.31 o
   4   9  10         34.82         41.27         3.03 o
   5   9  10         42.64         52.88         3.12 o
   6   9  10         22.16         21.66         1.27 o
   7   9  10         13.27         11.38         0.77 o
   0  10  10          3.51          6.10         1.31 o
   1  10  10          2.47          2.55         0.55 o
   2  10  10          6.38          4.45         0.90 o
   3  10  10         19.32         21.44         1.50 o
   4  10  10          0.59          0.04         0.61 o
   5  10  10          3.00          1.84         0.76 o
   6  10  10          1.66          1.28         0.39 o
   1  11  10         11.28         16.68         1.48 o
   2  11  10          5.64          5.51         1.00 o
   3  11  10          1.02          1.16         0.43 o
   4  11  10          3.44          2.44         0.64 o
   1   1  11        105.13        116.29         3.66 o
   2   1  11         26.03         16.35         1.48 o
   3   1  11        860.63        865.35        14.69 o
   4   1  11        129.47        136.39         5.57 o
   5   1  11         13.42         13.38         2.38 o
   6   1  11          1.99          0.90         0.64 o
   7   1  11         31.33         21.73         2.15 o
   8   1  11          0.31          1.25         0.70 o
   9   1  11          0.16         -0.06         0.62 o
  10   1  11         18.49         16.34         1.47 o
  11   1  11          1.90          1.40         0.65 o
  12   1  11         10.78         11.40         1.15 o
   0   2  11         45.18         41.17         3.14 o
   1   2  11        110.43        144.53         5.14 o
   2   2  11          9.09          4.14         1.14 o
   3   2  11        640.71        649.80        11.37 o
   4   2  11        421.07        398.90        21.43 o
   5   2  11         22.81         19.23         3.01 o
   6   2  11          7.63          5.13         0.78 o
   7   2  11        216.16        198.72         4.04 o
   8   2  11          0.84         -0.24         0.84 o
   9   2  11          0.73          1.22         0.66 o
  10   2  11         36.97         36.72         1.94 o
  11   2  11          0.36          0.29         0.75 o
   1   3  11          0.86          3.46         1.11 o
   2   3  11        225.42        207.32         6.78 o
   3   3  11         80.79         87.39         4.57 o
   4   3  11         60.48         50.18         6.05 o
   5   3  11         99.52        104.56         2.98 o
   6   3  11        465.31        473.07         7.20 o
   7   3  11          2.58          4.79         1.09 o
   8   3  11          0.88          1.80         0.86 o
   9   3  11          7.24          6.46         1.06 o
  10   3  11          1.02          0.39         0.78 o
  11   3  11          5.04          4.41         0.58 o
   0   4  11          1.07         12.61         3.27 o
   1   4  11         71.63         76.91         4.52 o
   2   4  11         13.91         18.04         2.22 o
   3   4  11        149.65        168.60         4.40 o
   4   4  11        173.77        161.03         4.81 o
   5   4  11         65.38         63.65         2.46 o
   6   4  11        874.04        871.47        13.14 o
   7   4  11         22.22         20.83         2.44 o
   8   4  11          0.86          1.19         0.92 o
   9   4  11          6.02         35.68        24.13 o
  10   4  11          2.28          0.57         0.88 o
  11   4  11         21.73         22.46         1.38 o
   1   5  11         99.65         95.81         2.71 o
   2   5  11        184.32        181.26         3.70 o
   3   5  11         21.34         20.90         2.02 o
   4   5  11         55.94         46.83         2.74 o
   5   5  11       1195.99       1166.06        10.37 o
   6   5  11          0.70          1.14         0.75 o
   7   5  11         57.52         67.15         3.89 o
   8   5  11         61.86         65.35         3.39 o
   9   5  11          0.90          1.48         1.00 o
  10   5  11          1.11          1.39         0.82 o
   0   6  11         73.23         70.64         3.66 o
   1   6  11          0.04          0.55         0.98 o
   2   6  11         83.96         89.06         2.32 o
   3   6  11         28.01         23.39         2.11 o
   4   6  11          0.39          3.42         1.35 o
   5   6  11          9.77          8.39         1.67 o
   6   6  11        168.65        183.74         6.21 o
   7   6  11         23.44         23.36         2.66 o
   8   6  11         23.74         27.78         2.67 o
   9   6  11          0.37          1.02         0.86 o
  10   6  11         46.24         51.55         2.45 o
   1   7  11         27.27         22.72         1.73 o
   2   7  11        105.26        104.46         2.82 o
   3   7  11         18.81         16.74         1.51 o
   4   7  11         20.34         19.39         2.36 o
   5   7  11          0.91          2.56         1.27 o
   6   7  11         31.56         28.14         1.84 o
   7   7  11          3.47          3.34         0.89 o
   8   7  11          0.34          0.27         0.80 o
   9   7  11         12.55         17.02         1.57 o
   0   8  11         91.61        101.77         4.88 o
   1   8  11         13.47         12.42         1.33 o
   2   8  11        208.97        188.50         4.50 o
   3   8  11         11.56         11.94         2.03 o
   4   8  11         90.19         93.89         4.68 o
   5   8  11          0.74          1.35         0.69 o
   6   8  11          4.02          2.46         0.74 o
   7   8  11          0.11         -0.01         0.48 o
   8   8  11          0.07          0.04         0.58 o
   1   9  11          4.89          4.01         0.71 o
   2   9  11          9.78          6.90         1.56 o
   3   9  11          0.29         -0.29         1.04 o
   4   9  11          0.05          0.67         0.99 o
   5   9  11          8.86          7.33         1.37 o
   6   9  11         11.86         11.16         0.89 o
   0  10  11        128.47        130.02         4.50 o
   1  10  11          6.77          6.82         0.84 o
   2  10  11         50.02         49.01         2.04 o
   3  10  11          4.26          3.53         0.78 o
   4  10  11          5.88          5.80         0.79 o
   5  10  11          1.72          1.16         0.45 o
   1  11  11          6.78          7.83         1.04 o
   2  11  11         17.27         19.79         1.46 o
   3  11  11         35.12         34.27         1.80 o
   0   0  12        386.43        374.24        14.81 o
   1   0  12        303.19        249.17         8.52 o
   2   0  12          1.82          1.03         1.75 o
   3   0  12         65.05         59.40         4.36 o
   4   0  12        355.33        420.86        14.85 o
   5   0  12        601.61        555.86        15.43 o
   6   0  12         13.25          7.46         1.24 o
   7   0  12          7.24          2.60         1.43 o
   8   0  12         53.18         49.48         3.67 o
   9   0  12         13.94         11.95         1.34 o
  10   0  12          3.79         88.69        62.38 o
  11   0  12          2.79          0.83         0.79 o
   1   1  12         89.08         74.58         3.82 o
   2   1  12          2.74          1.96         0.90 o
   3   1  12        463.56        508.17        14.06 o
   4   1  12        399.24        426.44        12.82 o
   5   1  12         19.61         12.28         6.00 o
   6   1  12        193.10        205.67         3.74 o
   7   1  12        108.43        118.07         3.15 o
   8   1  12          1.57          1.48         0.71 o
   9   1  12         64.85         62.64         1.86 o
  10   1  12          0.03          0.58         0.63 o
  11   1  12          0.88          1.53         0.57 o
   0   2  12         18.80         21.42         3.76 o
   1   2  12         37.95         49.01         3.15 o
   2   2  12        428.37        406.92        13.40 o
   3   2  12        387.45        373.49        11.58 o
   4   2  12        336.00        338.14        11.71 o
   5   2  12          1.14          2.01         1.30 o
   6   2  12         16.72         14.04         1.26 o
   7   2  12         43.69         47.98         2.04 o
   8   2  12         24.12         30.74         1.63 o
   9   2  12          1.36          0.36         0.62 o
  10   2  12         11.64          8.99         1.00 o
  11   2  12         47.03         55.21         2.77 o
   1   3  12         25.97         24.18         2.44 o
   2   3  12        151.16        151.79         6.04 o
   3   3  12          5.45          8.02         1.32 o
   4   3  12          0.78          0.85         1.04 o
   5   3  12        626.13        599.34         8.21 o
   6   3  12         42.35         40.31         2.09 o
   7   3  12          6.58          6.15         1.14 o
   8   3  12         13.86         15.31         1.52 o
   9   3  12         16.20         14.29         1.37 o
  10   3  12          0.93          0.16         0.66 o
  11   3  12          1.81          2.31         0.76 o
   0   4  12         43.77         32.81         3.59 o
   1   4  12        244.62        225.79         4.14 o
   2   4  12         44.04         39.97         1.73 o
   3   4  12        368.89        365.59         5.14 o
   4   4  12        143.64        134.12         4.51 o
   5   4  12         60.23         57.18         2.35 o
   6   4  12          0.35         -0.59         1.24 o
   7   4  12         91.61         89.81         4.70 o
   8   4  12          4.27          3.51         0.92 o
   9   4  12          4.23         31.09        19.39 o
  10   4  12          6.05          6.49         1.17 o
  11   4  12          0.64          0.78         0.53 o
   1   5  12          0.13         -0.07         0.62 o
   2   5  12         58.32         53.45         2.59 o
   3   5  12         41.89         34.65         2.71 o
   4   5  12          0.34          0.03         1.20 o
   5   5  12        129.30        134.14         3.95 o
   6   5  12          0.17         -0.32         0.76 o
   7   5  12          0.02         -1.32         1.32 o
   8   5  12         10.01         13.23         1.34 o
   9   5  12          9.12          8.93         1.53 o
  10   5  12          0.19         -0.13         0.69 o
   0   6  12         69.11         85.40         5.50 o
   1   6  12         14.20         10.11         1.13 o
   2   6  12         36.85         45.69         2.01 o
   3   6  12         57.20         55.97         3.78 o
   4   6  12        319.33        332.85         8.95 o
   5   6  12          1.74          2.58         1.24 o
   6   6  12         15.38         19.45         2.18 o
   7   6  12          1.53          1.04         1.22 o
   8   6  12          2.92          3.09         1.20 o
   9   6  12          0.19          0.00         0.84 o
  10   6  12          1.21          2.24         0.64 o
   1   7  12         55.23         57.83         2.66 o
   2   7  12         97.50        102.60         3.41 o
   3   7  12          0.61          0.80         1.24 o
   4   7  12         82.26         88.05         4.65 o
   5   7  12         28.61         25.27         2.52 o
   6   7  12         16.95         19.19         1.53 o
   7   7  12          0.08          0.45         0.58 o
   8   7  12          0.16          0.95         0.90 o
   9   7  12         31.25         32.23         1.92 o
   0   8  12        141.52        152.55         5.88 o
   1   8  12         26.26         29.23         1.88 o
   2   8  12         16.22         15.26         1.41 o
   3   8  12          7.81          9.91         1.86 o
   4   8  12         10.22          9.71         1.79 o
   5   8  12          0.09          0.55         0.64 o
   6   8  12          7.86          6.46         0.88 o
   7   8  12          1.29          0.77         0.48 o
   8   8  12         14.07         16.98         1.38 o
   1   9  12          9.76         10.48         1.13 o
   2   9  12          2.74          1.17         1.00 o
   3   9  12         84.04         91.40         4.29 o
   4   9  12         27.57         26.35         2.30 o
   5   9  12          2.20          2.59         0.96 o
   6   9  12          0.85          0.50         0.53 o
   7   9  12         29.97         30.60         1.85 o
   0  10  12          1.36          0.14         0.69 o
   1  10  12          0.08          0.41         0.50 o
   2  10  12          3.50          7.74         1.29 o
   3  10  12          0.63          0.19         0.51 o
   4  10  12          2.17          2.02         0.54 o
   5  10  12          5.45          5.58         0.61 o
   2  11  12          0.37          0.22         0.46 o
   1   1  13          0.66          0.93         0.90 o
   2   1  13        451.42        463.23        12.55 o
   3   1  13         83.08         91.86         5.71 o
   4   1  13         99.72        109.63         3.94 o
   5   1  13         29.18         33.58         2.29 o
   6   1  13          9.86          7.76         0.82 o
   7   1  13          5.93          1.69         0.66 o
   8   1  13          6.99          7.87         0.94 o
   9   1  13         20.93         14.91         1.16 o
  10   1  13          1.39          0.47         0.67 o
  11   1  13          2.51          2.71         0.77 o
   0   2  13        120.62        107.47         9.04 o
   1   2  13         48.68         53.01         3.52 o
   2   2  13        135.73        158.74         7.73 o
   3   2  13         55.88         55.72         3.42 o
   4   2  13         13.77         13.47         1.20 o
   5   2  13         43.44         41.25         4.41 o
   6   2  13         25.14         25.61         1.40 o
   7   2  13          0.83          0.57         0.64 o
   8   2  13         16.17         13.24         1.13 o
   9   2  13         13.75         15.90         1.15 o
  10   2  13          4.56          5.17         0.74 o
  11   2  13          2.59          1.72         0.66 o
   1   3  13          6.18          4.54         1.99 o
   2   3  13          6.12          5.34         0.90 o
   3   3  13          6.04          4.06         0.80 o
   4   3  13        633.63        606.52         9.32 o
   5   3  13         27.75         24.75         2.01 o
   6   3  13        153.51        161.03         5.58 o
   7   3  13         24.54         19.76         1.68 o
   8   3  13         16.70         15.76         1.55 o
   9   3  13         20.57         21.18         1.54 o
  10   3  13          2.85          2.58         0.61 o
  11   3  13         13.22         12.95         1.15 o
   0   4  13         56.63         81.07         3.01 o
   1   4  13         11.90          9.56         1.25 o
   2   4  13         98.12        104.64         2.61 o
   3   4  13         12.27         11.86         1.88 o
   4   4  13       1268.15       1267.92        14.04 o
   5   4  13         28.61         31.02         2.01 o
   6   4  13        332.54        325.64         6.60 o
   7   4  13          0.38         -1.36         1.36 o
   8   4  13          2.38          1.63         0.82 o
   9   4  13          0.08         21.71        17.85 o
  10   4  13          2.34          2.44         0.76 o
   1   5  13         70.55         72.23         2.91 o
   2   5  13         37.84         33.71         1.73 o
   3   5  13         15.75         11.25         1.09 o
   4   5  13        118.76        105.44         5.08 o
   5   5  13         80.34         71.28         2.91 o
   6   5  13         51.05         43.85         2.21 o
   7   5  13          7.31          6.30         1.40 o
   8   5  13          6.99          7.99         1.09 o
   9   5  13          0.01         -0.06         0.77 o
  10   5  13         19.62         25.92         1.68 o
   0   6  13        342.98        308.05         8.49 o
   1   6  13         52.21         57.04         2.64 o
   2   6  13         53.30         52.23         2.50 o
   3   6  13          8.88          7.37         1.73 o
   4   6  13        268.83        287.55         8.33 o
   5   6  13         46.97         42.00         3.20 o
   6   6  13        100.90        101.77         4.44 o
   7   6  13          3.64          1.66         1.24 o
   8   6  13          3.86          3.77         1.24 o
   9   6  13         14.95         19.01         1.70 o
   1   7  13          4.57          7.92         1.28 o
   2   7  13          0.04          0.12         0.77 o
   3   7  13          0.04          0.25         1.13 o
   4   7  13        106.34        117.99         5.29 o
   5   7  13          0.25          1.33         1.14 o
   6   7  13          0.77          0.92         0.66 o
   7   7  13          0.01          0.03         0.84 o
   8   7  13          1.38          1.89         0.86 o
   0   8  13         39.82         46.09         3.26 o
   1   8  13         53.43         55.95         2.52 o
   2   8  13          0.59          0.18         0.60 o
   3   8  13         52.14         56.97         3.67 o
   4   8  13         23.65         19.05         2.15 o
   5   8  13         24.89         28.76         1.66 o
   6   8  13          0.34          0.43         0.50 o
   7   8  13          8.93          5.21         0.98 o
   1   9  13          0.04         -0.06         0.58 o
   2   9  13         12.58          8.39         1.03 o
   3   9  13          0.96          2.65         1.20 o
   4   9  13          1.03          0.55         0.83 o
   5   9  13          1.46          2.17         0.83 o
   6   9  13          7.68          6.97         0.86 o
   0  10  13          6.04          3.59         0.85 o
   1  10  13         36.36         37.60         1.48 o
   2  10  13          4.27          2.94         0.85 o
   3  10  13         10.74          9.98         1.26 o
   4  10  13          1.25          1.68         0.69 o
   0   0  14         40.07         39.25         5.28 o
   1   0  14        139.50        120.76         6.59 o
   2   0  14        128.94        119.74        10.20 o
   3   0  14         67.39         65.31         2.48 o
   4   0  14         27.00         20.38         3.08 o
   5   0  14        339.49        319.92         7.47 o
   6   0  14         69.08         81.67         4.60 o
   7   0  14          8.98         10.04         1.48 o
   8   0  14         77.15         66.13         2.80 o
   9   0  14          3.57          3.11         0.81 o
  10   0  14          0.16         80.01        59.78 o
   1   1  14        111.02        115.03         4.57 o
   2   1  14        126.53        129.23         4.30 o
   3   1  14          0.74          3.80         0.58 o
   4   1  14         29.26         34.78         1.50 o
   5   1  14         51.30         42.70         3.28 o
   6   1  14         32.32         33.20         2.21 o
   7   1  14        173.75        173.42         3.76 o
   8   1  14         10.07          6.84         0.75 o
   9   1  14         11.45          9.73         0.90 o
  10   1  14          1.68          2.77         0.62 o
   0   2  14         29.85         38.60         1.94 o
   1   2  14       1080.18       1120.98        11.60 o
   2   2  14          0.03         -0.71         1.53 o
   3   2  14         39.44         37.39         1.93 o
   4   2  14         24.15         19.91         1.21 o
   5   2  14         38.41         41.37         4.54 o
   6   2  14          7.93          7.68         1.15 o
   7   2  14          1.96          2.05         0.68 o
   8   2  14         10.19          8.12         0.93 o
   9   2  14         40.46         38.30         1.36 o
  10   2  14         13.74         85.33        57.91 o
   1   3  14         12.22          7.37         0.70 o
   2   3  14        140.57        150.41         2.80 o
   3   3  14         60.10         57.12         2.03 o
   4   3  14          1.57          2.29         1.59 o
   5   3  14         26.90         18.48         2.09 o
   6   3  14          0.69          1.75         1.38 o
   7   3  14         70.29         75.91         4.41 o
   8   3  14          1.90          0.94         1.13 o
   9   3  14          5.91          7.17         1.18 o
  10   3  14          6.31          9.37         0.82 o
   0   4  14          6.92          7.47         1.02 o
   1   4  14         25.34         20.73         1.10 o
   2   4  14          4.08          3.20         1.01 o
   3   4  14         46.37         45.91         2.06 o
   4   4  14         52.17         47.94         3.48 o
   5   4  14         49.36         48.34         2.47 o
   6   4  14         21.85         23.18         1.66 o
   7   4  14          7.55          7.89         1.65 o
   8   4  14          3.56          2.17         1.38 o
   9   4  14          2.39         38.42        24.73 o
  10   4  14          0.01          0.41         0.36 o
   1   5  14          0.18         -0.02         0.67 o
   2   5  14          0.33          0.40         0.72 o
   3   5  14         33.58         41.94         2.20 o
   4   5  14          7.42          7.30         1.70 o
   5   5  14         11.16          7.55         1.15 o
   6   5  14          1.32          1.29         1.26 o
   7   5  14         12.45         14.00         1.76 o
   8   5  14          1.66          5.35         2.74 o
   9   5  14          3.36          4.90         1.10 o
   0   6  14          4.82          3.28         1.35 o
   1   6  14         19.65         15.49         1.53 o
   2   6  14          0.92          0.73         0.68 o
   3   6  14         86.00         96.37         3.25 o
   4   6  14         47.88         47.20         3.46 o
   5   6  14          8.98         10.79         1.80 o
   6   6  14          2.58          0.24         0.86 o
   7   6  14          4.27          5.63         1.41 o
   8   6  14          1.97          1.48         0.91 o
   9   6  14         15.98         16.42         1.44 o
   1   7  14          0.43          0.48         0.76 o
   2   7  14         36.61         28.76         1.85 o
   3   7  14          1.57          2.20         1.33 o
   4   7  14          8.34          6.76         1.58 o
   5   7  14         99.31        103.89         4.51 o
   6   7  14          8.92          8.96         2.54 o
   7   7  14          0.06         -0.20         0.78 o
   8   7  14          9.02          9.52         1.19 o
   0   8  14          3.72          3.23         1.30 o
   1   8  14          0.64          0.50         0.72 o
   2   8  14         19.89         21.22         1.51 o
   3   8  14         11.48         11.49         1.86 o
   4   8  14          0.05         -1.08         1.08 o
   5   8  14          5.24          8.48         0.97 o
   6   8  14          1.82          1.34         0.49 o
   7   8  14         21.47         19.92         1.49 o
   1   9  14         10.91          7.27         1.49 o
   2   9  14          6.09          6.02         1.26 o
   3   9  14          8.72          8.68         0.93 o
   4   9  14          8.64          8.66         1.24 o
   5   9  14          9.39         10.10         1.15 o
   0  10  14          0.08          0.00         0.54 o
   1  10  14          2.57          3.50         0.84 o
   2  10  14          0.00         -0.13         0.58 o
   3  10  14          0.15          0.01         0.52 o
   4  10  14          0.01         -0.24         0.43 o
   1   1  15         79.61         79.78         1.93 o
   2   1  15        109.14        107.22         2.74 o
   3   1  15          1.24          1.01         1.27 o
   4   1  15         32.81         27.83         1.41 o
   5   1  15          0.95          1.90         1.21 o
   6   1  15          0.01         -0.45         0.83 o
   7   1  15         52.90         52.97         2.62 o
   8   1  15         28.08         22.73         1.01 o
   9   1  15          7.51          7.44         0.77 o
  10   1  15          0.11         -0.31         0.54 o
   0   2  15          8.01          7.50         1.18 o
   1   2  15          7.34          6.20         0.69 o
   2   2  15          4.30          5.15         0.69 o
   3   2  15        102.04        103.33         2.36 o
   4   2  15         13.58         12.89         1.06 o
   5   2  15        317.11        321.84         8.02 o
   6   2  15          5.03          3.97         1.21 o
   7   2  15         26.77         24.34         1.80 o
   8   2  15          3.10          4.32         0.61 o
   9   2  15          1.95          2.03         0.57 o
  10   2  15          0.58         -0.09         0.51 o
   1   3  15         83.21         87.28         2.17 o
   2   3  15         10.30          8.54         0.80 o
   3   3  15         20.13         17.81         1.21 o
   4   3  15         70.75         65.80         2.68 o
   5   3  15        484.11        474.31         9.93 o
   6   3  15         19.18         18.45         2.30 o
   7   3  15          0.05          0.19         1.18 o
   8   3  15          4.15          0.82         1.17 o
   9   3  15          0.05          0.11         0.49 o
   0   4  15         37.49         38.86         2.12 o
   1   4  15         30.37         35.36         1.61 o
   2   4  15          4.59          3.31         0.95 o
   3   4  15        391.70        394.51         6.61 o
   4   4  15         76.06         79.17         4.36 o
   5   4  15         18.33         15.87         1.48 o
   6   4  15        120.54        125.50         3.59 o
   7   4  15          0.26          1.65         1.11 o
   8   4  15          9.43         10.91         1.93 o
   9   4  15         12.66         13.62         0.99 o
   1   5  15          1.53          2.63         0.95 o
   2   5  15          1.81          1.13         0.78 o
   3   5  15         35.90         40.50         2.20 o
   4   5  15        122.74        121.93         5.41 o
   5   5  15        165.62        168.33         4.29 o
   6   5  15          4.81          5.48         0.93 o
   7   5  15         40.95         41.11         2.78 o
   8   5  15          0.57          6.46         5.37 o
   9   5  15          0.74          2.26         0.77 o
   0   6  15          0.12         -0.13         1.06 o
   1   6  15          4.72          5.12         1.35 o
   2   6  15         21.18         18.15         1.57 o
   3   6  15        208.88        213.18        10.74 o
   4   6  15         69.59         76.77         4.26 o
   5   6  15         27.98         30.09         2.56 o
   6   6  15         27.77         31.61         2.31 o
   7   6  15         19.04         21.78         2.14 o
   8   6  15          0.25         -0.13         0.71 o
   1   7  15         22.67         18.05         1.93 o
   2   7  15         10.80         11.18         1.26 o
   3   7  15         10.16         11.50         1.91 o
   4   7  15         17.07         18.11         2.10 o
   5   7  15          3.27          4.07         1.11 o
   6   7  15          0.04          0.67         0.54 o
   7   7  15          1.82          2.11         0.84 o
   8   7  15         10.09         10.10         1.06 o
   0   8  15         25.04         23.10         2.24 o
   1   8  15         44.64         39.77         2.43 o
   2   8  15          7.45          7.63         0.99 o
   3   8  15          3.80          1.64         1.00 o
   4   8  15         21.84         20.94         1.99 o
   5   8  15         42.44         47.31         1.84 o
   6   8  15          9.84          9.45         0.90 o
   1   9  15          3.45          1.99         0.77 o
   2   9  15          4.47          4.04         1.09 o
   3   9  15          6.60          7.04         1.17 o
   4   9  15          0.46         -0.06         0.45 o
   5   9  15          1.44          1.68         0.53 o
   0  10  15         21.93         15.00         1.15 o
   1  10  15         24.29         22.08         1.47 o
   2  10  15          1.02          0.84         0.53 o
   0   0  16        198.88        226.51         7.12 o
   1   0  16        111.15         94.58         4.17 o
   2   0  16         58.90         65.80         2.80 o
   3   0  16          8.69         13.69         1.34 o
   4   0  16        466.46        446.67         7.35 o
   5   0  16         80.60         93.93         4.63 o
   6   0  16          0.03          1.96         1.31 o
   7   0  16         56.12         63.93         3.96 o
   8   0  16         79.30         75.09         4.04 o
   9   0  16          1.41          2.23         0.98 o
   1   1  16          1.66          2.54         0.84 o
   2   1  16          0.00          0.25         0.48 o
   3   1  16         10.63         11.10         0.85 o
   4   1  16          0.67          0.66         0.58 o
   5   1  16         48.53         47.60         2.37 o
   6   1  16        146.70        138.05         4.15 o
   7   1  16          9.27          9.12         1.23 o
   8   1  16          2.23          3.02         0.82 o
   9   1  16          0.60         12.49         6.94 o
   0   2  16        108.74        120.85         3.41 o
   1   2  16         10.16          8.35         0.92 o
   2   2  16        130.60        136.11         2.72 o
   3   2  16         72.19         78.68         2.08 o
   4   2  16        106.23        100.54         2.82 o
   5   2  16          0.18         -1.15         1.15 o
   6   2  16          1.78          1.20         0.90 o
   7   2  16         12.48         10.80         1.35 o
   8   2  16          4.72          4.31         0.75 o
   9   2  16          3.86          3.72         0.76 o
   1   3  16         97.45        102.95         2.42 o
   2   3  16         49.45         50.76         1.77 o
   3   3  16          2.72          2.77         0.64 o
   4   3  16        198.76        194.02         4.58 o
   5   3  16         20.07         16.60         1.42 o
   6   3  16          1.27          0.42         1.15 o
   7   3  16          1.01          1.71         1.21 o
   8   3  16          0.02          0.31         1.08 o
   9   3  16         18.00         30.98         9.65 o
   0   4  16          0.91          1.37         1.97 o
   1   4  16         13.41         13.34         1.58 o
   2   4  16          1.63          0.84         0.97 o
   3   4  16        146.14        140.09         4.00 o
   4   4  16         22.55         23.67         2.55 o
   5   4  16          5.01          5.02         0.98 o
   6   4  16         24.54         26.91         2.61 o
   7   4  16         20.09         21.77         2.23 o
   8   4  16          0.83          1.68         1.35 o
   9   4  16          1.01         41.71        30.93 o
   1   5  16          3.89          3.89         1.00 o
   2   5  16          7.66          8.56         1.20 o
   3   5  16          0.70          1.05         0.80 o
   4   5  16          4.46          3.40         1.15 o
   5   5  16          3.05          1.97         1.26 o
   6   5  16          0.03         -0.73         1.62 o
   7   5  16          1.69          2.26         0.92 o
   8   5  16         16.59         30.27         8.00 o
   9   5  16          0.09          0.48         0.50 o
   0   6  16          0.08          0.72         1.08 o
   1   6  16         18.27         18.82         1.59 o
   2   6  16         52.27         53.56         4.07 o
   3   6  16         51.54         56.38         2.44 o
   4   6  16        100.90         98.33         4.62 o
   5   6  16          5.08          2.48         1.02 o
   6   6  16         23.27         20.64         1.78 o
   7   6  16         13.21         11.99         1.53 o
   8   6  16         10.61          9.83         1.18 o
   1   7  16         26.31         24.51         2.43 o
   2   7  16         13.73         10.82         1.33 o
   3   7  16         14.79         15.43         2.04 o
   4   7  16         12.90         15.44         1.87 o
   5   7  16          0.07          0.12         0.78 o
   6   7  16         30.15         30.43         1.42 o
   7   7  16          0.06         -0.58         0.62 o
   0   8  16         23.71         24.47         2.21 o
   1   8  16          0.09          0.31         0.60 o
   2   8  16         17.21         12.99         1.10 o
   3   8  16          6.55          6.58         1.35 o
   4   8  16          5.85          8.41         0.89 o
   5   8  16          0.03          0.70         0.46 o
   1   9  16          1.32          1.79         0.52 o
   2   9  16          4.76          4.90         1.02 o
   3   9  16          0.01         -0.58         0.66 o
   4   9  16          1.19          1.79         0.62 o
   1   1  17          0.84         -0.23         0.53 o
   2   1  17         12.28         11.23         0.90 o
   3   1  17         44.20         46.78         1.74 o
   4   1  17          0.63          0.72         0.62 o
   5   1  17          0.65          0.28         0.69 o
   6   1  17         22.46         22.36         2.15 o
   7   1  17          0.55          1.04         1.03 o
   8   1  17          2.52          2.32         0.72 o
   9   1  17          2.08         27.99        16.30 o
   0   2  17         26.70         29.10         1.93 o
   1   2  17         99.86        108.46         2.51 o
   2   2  17         65.09         66.99         2.02 o
   3   2  17        218.06        211.50         3.58 o
   4   2  17         83.64         83.20         2.59 o
   5   2  17          0.08          0.12         0.94 o
   6   2  17         17.33         15.44         1.46 o
   7   2  17          1.58          2.06         0.81 o
   8   2  17         11.87         13.94         0.93 o
   9   2  17          1.84          8.77         1.32 o
   1   3  17          5.24          4.91         0.78 o
   2   3  17         47.06         49.22         1.83 o
   3   3  17          4.09          4.51         0.81 o
   4   3  17        121.20        114.02         3.54 o
   5   3  17         32.92         35.20         2.72 o
   6   3  17         79.58         85.00         4.47 o
   7   3  17         15.43         15.83         1.97 o
   8   3  17          0.13          0.50         0.60 o
   9   3  17          0.35         18.79        16.48 o
   0   4  17         21.15         17.36         2.34 o
   1   4  17         38.54         36.78         2.23 o
   2   4  17        118.57        128.32         3.92 o
   3   4  17          2.77          1.66         0.86 o
   4   4  17         27.90         23.60         1.66 o
   5   4  17         13.30          9.12         1.43 o
   6   4  17         11.86          7.87         1.54 o
   7   4  17         18.74         21.31         2.08 o
   8   4  17         11.29         12.85         1.03 o
   1   5  17         31.97         31.61         2.04 o
   2   5  17         13.31         10.57         1.24 o
   3   5  17         86.38         82.55         2.99 o
   4   5  17         11.25         12.29         1.29 o
   5   5  17        288.47        293.05         8.87 o
   6   5  17         24.00         32.51         2.28 o
   7   5  17         31.28         28.97         2.03 o
   8   5  17         17.62         39.84        15.59 o
   0   6  17          8.98         12.26         1.88 o
   1   6  17          0.20          0.55         0.80 o
   2   6  17         53.85         63.57         2.65 o
   3   6  17         20.35         19.81         1.46 o
   4   6  17          0.68          0.61         0.98 o
   5   6  17          8.40          7.02         1.27 o
   6   6  17          0.75          2.38         0.70 o
   7   6  17          6.66          6.55         1.13 o
   1   7  17         19.72         17.02         1.42 o
   2   7  17         14.19         15.71         2.36 o
   3   7  17          1.75          2.21         1.05 o
   4   7  17         10.48          6.98         1.30 o
   5   7  17          0.00          0.53         0.69 o
   6   7  17          3.65          4.30         0.62 o
   0   8  17         35.94         35.93         2.43 o
   1   8  17         28.95         29.03         1.52 o
   2   8  17          4.17          3.25         0.71 o
   3   8  17          5.86          6.73         1.24 o
   4   8  17         53.31         56.60         2.52 o
   5   8  17          4.60          3.14         0.64 o
   1   9  17          0.57         -0.10         0.57 o
   2   9  17          0.01          0.28         0.54 o
   3   9  17          4.44          5.88         0.89 o
   0   0  18          0.37          1.07         1.12 o
   1   0  18        153.90        152.31         4.48 o
   2   0  18          6.21          5.43         1.12 o
   3   0  18         11.84         17.63         2.50 o
   4   0  18         19.20         17.33         1.61 o
   5   0  18          2.46          2.71         1.15 o
   6   0  18        142.40        152.46         5.89 o
   7   0  18         12.22          9.07         1.73 o
   8   0  18         30.11         27.09         2.27 o
   9   0  18         17.66         42.45         2.08 o
   1   1  18         13.19         17.06         1.18 o
   2   1  18         23.50         23.10         1.31 o
   3   1  18         30.76         31.84         1.47 o
   4   1  18         22.41         21.39         1.39 o
   5   1  18         17.72         21.28         2.21 o
   6   1  18         47.94         51.88         2.46 o
   7   1  18          2.34          0.03         0.72 o
   8   1  18          6.96          6.11         0.86 o
   9   1  18          0.02         41.57        20.05 o
   0   2  18        274.58        275.20         6.32 o
   1   2  18         10.79          7.66         0.89 o
   2   2  18         55.12         62.69         2.05 o
   3   2  18         79.75         81.21         2.26 o
   4   2  18          0.25          0.97         0.71 o
   5   2  18         34.15         30.37         1.79 o
   6   2  18          1.54          1.34         0.76 o
   7   2  18          1.53          0.37         0.62 o
   8   2  18          1.73          3.09         0.74 o
   9   2  18          5.53         27.91         1.71 o
   1   3  18         36.11         37.97         1.66 o
   2   3  18         30.72         30.56         1.48 o
   3   3  18         63.88         68.11         2.31 o
   4   3  18         20.40         17.75         1.49 o
   5   3  18         26.01         23.29         1.88 o
   6   3  18          0.00         -1.14         1.22 o
   7   3  18          6.45          6.55         1.44 o
   8   3  18          3.64          1.95         1.35 o
   9   3  18          0.28         49.53         1.88 o
   0   4  18          8.30         10.63         2.00 o
   1   4  18          0.08          0.46         0.88 o
   2   4  18          2.69          2.76         0.92 o
   3   4  18          7.58          5.87         1.08 o
   4   4  18          0.11          0.17         0.64 o
   5   4  18          3.00          2.53         0.97 o
   6   4  18          4.57          4.13         1.29 o
   7   4  18          0.11          0.63         0.84 o
   8   4  18          6.98          8.19         2.55 o
   1   5  18          0.00          0.02         0.75 o
   2   5  18          1.55          1.99         0.84 o
   3   5  18          3.93          4.16         0.85 o
   4   5  18          0.31         -0.77         0.77 o
   5   5  18         16.50         13.12         1.18 o
   6   5  18          1.51          0.27         0.75 o
   7   5  18         16.77         14.60         1.91 o
   8   5  18          0.00          0.05         0.45 o
   0   6  18         23.58         15.12         1.99 o
   1   6  18          7.35          9.56         1.21 o
   2   6  18         12.41         14.98         1.34 o
   3   6  18          8.92          9.29         1.61 o
   4   6  18          1.45          0.74         0.94 o
   5   6  18          2.57          2.81         0.89 o
   7   6  18          0.00         -0.13         0.52 o
   1   7  18          0.69          1.73         0.70 o
   2   7  18          0.09          0.57         0.56 o
   3   7  18          0.10          0.61         0.90 o
   4   7  18         15.21         19.55         1.76 o
   5   7  18         34.62         37.22         1.49 o
   6   7  18          1.66          1.37         0.58 o
   0   8  18         10.55          8.54         1.23 o
   1   8  18          3.75          5.40         0.74 o
   2   8  18          0.11         -0.44         0.71 o
   3   8  18          6.20          4.03         0.91 o
   4   8  18          0.52          0.21         0.53 o
   1   9  18          1.09          0.15         0.43 o
   1   1  19         15.37         16.99         1.19 o
   2   1  19         11.76         10.59         0.97 o
   3   1  19          0.07          0.21         0.52 o
   4   1  19         30.19         36.45         1.73 o
   5   1  19          1.50         -0.10         0.73 o
   6   1  19         14.06         11.58         1.28 o
   7   1  19          5.25          6.63         0.96 o
   8   1  19          7.28          5.69         0.96 o
   9   1  19          6.87         42.15         1.71 o
   0   2  19        148.16        146.17         6.23 o
   1   2  19          2.26          2.13         0.68 o
   2   2  19         51.39         52.32         2.05 o
   3   2  19          1.36          0.82         0.54 o
   4   2  19         16.45         14.03         1.35 o
   5   2  19          0.77          0.32         0.59 o
   6   2  19         11.93         10.11         1.22 o
   7   2  19          1.09          0.55         1.49 o
   8   2  19          1.35         -0.25         0.72 o
   1   3  19          6.05          8.15         0.90 o
   2   3  19         20.51         24.03         1.51 o
   3   3  19        107.93        117.78         7.05 o
   4   3  19         21.43         13.46         1.51 o
   5   3  19         42.93         44.62         2.11 o
   6   3  19          1.50          0.36         0.99 o
   7   3  19          5.51          5.48         1.25 o
   8   3  19         10.04         11.65         0.83 o
   0   4  19         53.83         54.12         3.70 o
   1   4  19          2.03          1.54         0.83 o
   2   4  19          6.19          5.91         1.08 o
   3   4  19         62.34         56.55         2.47 o
   4   4  19         27.75         23.24         1.52 o
   5   4  19         10.06         10.31         1.08 o
   6   4  19         37.96         33.86         2.42 o
   7   4  19          1.37          0.92         0.72 o
   1   5  19         12.06         12.48         2.21 o
   2   5  19         65.42         69.78         2.73 o
   3   5  19          4.11          4.34         0.84 o
   4   5  19         33.52         36.59         1.85 o
   5   5  19          2.87          2.65         0.64 o
   6   5  19          0.75          2.52         0.79 o
   7   5  19          0.01          0.39         0.56 o
   0   6  19         18.21         16.67         1.95 o
   1   6  19          1.61          2.68         0.78 o
   2   6  19          2.13          2.63         0.77 o
   3   6  19         13.84         14.57         1.14 o
   4   6  19          0.94          0.35         0.75 o
   5   6  19          5.06          3.71         0.84 o
   6   6  19          0.07          0.55         0.63 o
   1   7  19          0.01          0.34         0.55 o
   2   7  19         17.34         16.32         1.12 o
   3   7  19         19.84         20.96         1.81 o
   4   7  19         10.91         10.24         1.20 o
   5   7  19          0.20          0.88         0.56 o
   0   8  19          6.52          6.49         0.96 o
   1   8  19          8.64          6.56         0.78 o
   2   8  19          6.32          6.05         0.95 o
   3   8  19         34.21         32.91         1.76 o
   0   0  20        184.95        189.53         7.23 o
   1   0  20          5.16          6.71         1.25 o
   2   0  20          1.21          0.37         0.82 o
   3   0  20         27.02         30.10         1.98 o
   4   0  20         19.72         23.89         1.66 o
   5   0  20         19.46         14.10         1.88 o
   6   0  20          0.34         -0.31         0.90 o
   7   0  20          8.56         12.97         1.55 o
   8   0  20         15.73         12.10         1.19 o
   1   1  20          2.95          1.70         0.67 o
   2   1  20          0.07          0.54         0.63 o
   3   1  20         15.96         17.94         1.12 o
   4   1  20         27.07         28.53         1.49 o
   5   1  20         79.53         82.27         3.65 o
   6   1  20          1.10          0.27         0.70 o
   7   1  20          1.25          1.92         0.62 o
   8   1  20          0.59         -0.66         0.66 o
   0   2  20         26.28         22.52         1.90 o
   1   2  20         10.18         14.30         1.09 o
   2   2  20          3.78          3.53         0.72 o
   3   2  20         43.85         46.31         1.68 o
   4   2  20         34.30         31.90         1.83 o
   5   2  20          1.62          0.75         0.64 o
   6   2  20          5.71          6.70         0.92 o
   7   2  20          2.86          0.06         2.47 o
   8   2  20          5.38          5.56         0.90 o
   1   3  20          2.75          3.14         0.79 o
   2   3  20         50.08         55.21         2.59 o
   3   3  20          9.92         10.37         1.23 o
   4   3  20         11.05         10.91         1.50 o
   5   3  20         12.04          7.61         0.97 o
   6   3  20          9.31          9.08         1.50 o
   7   3  20          0.25          0.97         0.45 o
   0   4  20         27.20         28.53         2.76 o
   1   4  20          0.13          0.10         0.81 o
   2   4  20         31.67         34.19         2.05 o
   3   4  20         11.78          9.91         1.15 o
   4   4  20         10.80          7.59         1.43 o
   5   4  20          0.51          0.21         0.51 o
   6   4  20          2.60          4.33         1.00 o
   7   4  20          1.81          1.67         0.77 o
   1   5  20          3.69          3.30         0.85 o
   2   5  20          0.38          0.46         0.62 o
   3   5  20          0.01         -0.34         0.48 o
   4   5  20          0.08         -0.56         0.56 o
   5   5  20          6.35          6.21         0.71 o
   6   5  20          0.11         -0.80         0.80 o
   0   6  20         17.05         19.63         1.98 o
   1   6  20          8.12          8.17         1.38 o
   2   6  20          3.76          3.70         0.73 o
   3   6  20         30.71         29.53         2.15 o
   4   6  20          4.96          5.36         1.00 o
   1   7  20          7.42          6.59         0.77 o
   2   7  20         16.90         16.19         1.04 o
   3   7  20         17.31         18.95         1.50 o
   1   1  21         44.14         50.01         1.84 o
   2   1  21         37.61         37.00         1.56 o
   3   1  21          8.49          7.92         0.80 o
   4   1  21          0.16          0.35         0.54 o
   5   1  21          9.56         12.88         1.24 o
   6   1  21          1.52          1.87         0.64 o
   7   1  21          0.25          0.29         0.40 o
   0   2  21         22.54         22.74         1.86 o
   1   2  21          0.00          0.67         0.61 o
   2   2  21          5.18          5.43         0.77 o
   3   2  21         43.73         39.50         1.67 o
   4   2  21         14.09         15.17         1.00 o
   5   2  21          1.15          0.41         0.58 o
   6   2  21          5.27          4.45         0.68 o
   7   2  21          0.33          0.23         0.63 o
   1   3  21         40.14         45.51         2.34 o
   2   3  21         52.55         60.68         2.59 o
   3   3  21          1.05         -0.09         0.63 o
   4   3  21          0.61          0.39         0.54 o
   5   3  21          0.19         -0.42         0.53 o
   6   3  21          5.19          3.66         0.94 o
   7   3  21          3.89          0.98         0.58 o
   0   4  21         21.58         21.27         2.29 o
   1   4  21         21.48         16.34         1.66 o
   2   4  21          6.85          6.61         1.01 o
   3   4  21          4.35          3.57         0.73 o
   4   4  21          0.36         -0.29         0.60 o
   5   4  21          2.78          3.53         0.62 o
   6   4  21         12.98          7.92         1.04 o
   1   5  21          8.61          9.47         1.04 o
   2   5  21          0.02         -0.31         0.58 o
   3   5  21          5.28          5.96         0.63 o
   4   5  21          0.40          0.30         0.47 o
   0   6  21         24.88         24.09         1.95 o
   1   6  21          3.68          3.57         0.66 o
   2   6  21          4.83          4.13         0.66 o
   3   6  21         10.77          8.23         1.13 o
   4   6  21          0.16         -0.48         0.48 o
   1   7  21         12.23         12.27         0.82 o
   2   7  21         15.01         18.41         1.39 o
   0   0  22         19.09         18.87         2.34 o
   1   0  22          4.06          7.57         1.25 o
   2   0  22          8.42          6.62         1.09 o
   3   0  22         21.91         22.34         1.77 o
   5   0  22          0.45         -0.41         0.81 o
   6   0  22          3.60          2.41         0.81 o
   1   1  22         24.77         37.64         1.55 o
   2   1  22         63.88         70.49         1.98 o
   3   1  22          0.68          1.52         0.49 o
   4   1  22          1.45          1.18         0.48 o
   5   1  22         14.31         12.21         1.06 o
   6   1  22          0.09          0.49         0.43 o
   7   1  22          1.30         -0.36         0.49 o
   0   2  22          0.01          0.03         0.80 o
   1   2  22          2.04          1.71         0.60 o
   2   2  22         58.18         62.52         2.08 o
   3   2  22         18.15         15.10         1.26 o
   4   2  22          1.64          1.17         0.44 o
   5   2  22          2.89          2.72         0.94 o
   6   2  22          6.37          6.00         1.01 o
   1   3  22          0.00          0.04         0.69 o
   2   3  22          0.25          1.63         0.73 o
   3   3  22          5.06          4.84         0.82 o
   4   3  22          0.11         -0.39         0.39 o
   5   3  22          1.41         -0.17         0.72 o
   6   3  22          1.01          0.39         0.59 o
   0   4  22          2.17          0.56         0.92 o
   1   4  22          0.30         -0.43         0.68 o
   2   4  22          7.23          5.97         0.87 o
   3   4  22          0.02          0.03         0.43 o
   4   4  22          2.09          1.64         0.49 o
   5   4  22          0.99         -0.61         0.61 o
   1   5  22          1.91          2.29         0.66 o
   2   5  22          0.00         -0.46         0.46 o
   3   5  22          1.91          1.12         0.62 o
   4   5  22          0.04         -0.11         0.43 o
   0   6  22          8.78         11.38         1.29 o
   1   6  22          0.31          0.14         0.40 o
   2   6  22         26.23         29.12         1.79 o
   3   6  22          5.07          4.68         0.75 o
   1   1  23          5.24          6.94         0.74 o
   2   1  23          0.05         -0.02         0.49 o
   3   1  23          0.68         -0.16         0.43 o
   4   1  23          0.04          0.43         0.36 o
   5   1  23          0.40          0.87         0.46 o
   6   1  23          0.40         -0.25         0.49 o
   0   2  23         12.64         11.18         1.77 o
   1   2  23          7.42          9.11         1.12 o
   2   2  23         33.76         31.74         1.75 o
   3   2  23          0.31         -0.50         0.50 o
   4   2  23          0.76          0.67         0.39 o
   5   2  23          0.23          0.30         0.64 o
   1   3  23         14.29         14.15         1.23 o
   2   3  23         23.61         23.66         1.43 o
   3   3  23          0.91          2.80         0.59 o
   4   3  23          1.42          1.46         0.73 o
   5   3  23          1.04          0.83         0.57 o
   0   4  23          4.67          3.25         1.02 o
   1   4  23         22.14         25.95         1.44 o
   2   4  23         11.52         12.87         1.00 o
   3   4  23          1.08          0.41         0.48 o
   4   4  23          0.03          1.27         0.58 o
   1   5  23          0.19          0.40         0.43 o
   2   5  23          5.96          3.88         1.40 o
   0   0  24         10.27         10.51         1.55 o
   1   0  24          0.01         -0.67         0.67 o
   2   0  24         27.90         37.07         1.72 o
   3   0  24          5.26          2.87         0.79 o
   4   0  24          9.60          9.09         1.12 o
   1   1  24         26.24         34.02         1.41 o
   2   1  24          2.87          2.25         0.62 o
   3   1  24          0.50          0.20         0.39 o
   4   1  24          0.60          1.33         0.59 o
   0   2  24          6.38         10.97         1.53 o
   1   2  24         40.82         44.90         1.91 o
   2   2  24          1.14          0.93         0.55 o
   3   2  24          0.21         -0.16         0.35 o
   4   2  24          0.01         -0.19         0.55 o
   1   3  24         14.42         12.04         1.00 o
   2   3  24          1.66          0.95         0.47 o
   3   3  24          0.40         -0.06         0.47 o
   0   4  24          3.38          2.77         0.83 o
   1   4  24          2.22          1.26         0.46 o
   2   4  24          0.25         -0.07         0.56 o
   1   1  25         11.68         10.77         0.89 o
   2   1  25          0.22          0.36         0.45 o
   3   1  25          0.15          0.14         0.47 o
   0   2  25         35.23         35.90         2.13 o
   1   2  25          2.83          2.03         0.53 o
   2   2  25          1.20          0.97         0.47 o
   3   2  25          0.44         -0.50         0.50 o
   1   3  25          4.18          2.62         0.74 o
                                                
